# Supplementary material for: Ordered co-encapsulation of chloride with polar neutral guests in a tetraurea calix[4]pyrrole dimeric capsule
Source: Chem Sci. 2015 Jul 20;6(11):6325–33. doi: 10.1039/c5sc02024g (PMC6054108; doi:10.1039/c5sc02024g)
Supplement: Supplementary file 2 [file SC-006-C5SC02024G-s002.cif]

# Electronic Supplementary Material (ESI) for Chemical Science.
# This journal is © The Royal Society of Chemistry 2015

####################################################################### 
# 
# This file contains crystal structure data downloaded from the 
# Cambridge Structural Database (CSD) hosted by the Cambridge 
# Crystallographic Data Centre (CCDC).
# 
# Full information about CCDC data access policies and citation 
# guidelines are available at http://www.ccdc.cam.ac.uk/access/V1 
# 
# Audit and citation data items may have been added by the CCDC. 
# Please retain this information to preserve the provenance of 
# this file and to allow appropriate attribution of the data. 
# 
#######################################################################

data_mo_AGSC29_0m
_database_code_depnum_ccdc_archive 'CCDC 1405136'
_audit_update_record             
;
2015-06-05 deposited with the CCDC.
2015-07-09 downloaded from the CCDC.
;

# start Validation Reply Form
_vrf_THETM01_mo_AGSC29_0m        
;
PROBLEM: The value of sine(theta_max)/wavelength is less than 0.550
RESPONSE: The diffraction power of the crystals were very weak.
;
_vrf_PLAT201_mo_AGSC29_0m        
;
PROBLEM: Isotropic non-H Atoms in Main Residue(s) .......         83 Report
RESPONSE: Due to the weak diffraction power, the ratio reflections to parameters
is very low. Therefore isotropic carbon atoms were modeled in the structure.
;
# end Validation Reply Form

_audit_creation_method           SHELXL-2014
_chemical_name_systematic        
;
 ?
;
_chemical_name_common            ?
_chemical_melting_point          ?
_chemical_formula_moiety         ?
_chemical_formula_sum            'C114 H143 Cl N14 O5'
_chemical_formula_weight         1824.87
loop_
_atom_type_symbol
_atom_type_description
_atom_type_scat_dispersion_real
_atom_type_scat_dispersion_imag
_atom_type_scat_source
C C 0.0033 0.0016 'International Tables Vol C Tables 4.2.6.8 and 6.1.1.4'
H H 0.0000 0.0000 'International Tables Vol C Tables 4.2.6.8 and 6.1.1.4'
N N 0.0061 0.0033 'International Tables Vol C Tables 4.2.6.8 and 6.1.1.4'
O O 0.0106 0.0060 'International Tables Vol C Tables 4.2.6.8 and 6.1.1.4'
Cl Cl 0.1484 0.1585 'International Tables Vol C Tables 4.2.6.8 and 6.1.1.4'

_symmetry_cell_setting           Monoclinic
_space_group_IT_number           14
_symmetry_space_group_name_H-M   P2(1)/n
_space_group_name_Hall           '-P 2yn'

_shelx_space_group_comment       
;
The symmetry employed for this shelxl refinement is uniquely defined
by the following loop, which should always be used as a source of
symmetry information in preference to the above space-group names.
They are only intended as comments.
;

loop_
_space_group_symop_operation_xyz
'x, y, z'
'-x+1/2, y+1/2, -z+1/2'
'-x, -y, -z'
'x-1/2, -y-1/2, z-1/2'

_cell_length_a                   10.9481(17)
_cell_length_b                   39.559(7)
_cell_length_c                   24.446(4)
_cell_angle_alpha                90
_cell_angle_beta                 92.404(5)
_cell_angle_gamma                90
_cell_volume                     10578(3)
_cell_formula_units_Z            4
_cell_measurement_temperature    100(2)
_cell_measurement_reflns_used    6243
_cell_measurement_theta_min      2.22
_cell_measurement_theta_max      19.91

_exptl_crystal_description       block
_exptl_crystal_colour            colourless
_exptl_crystal_density_meas      ?
_exptl_crystal_density_method    ?
_exptl_crystal_density_diffrn    1.146
_exptl_crystal_F_000             3928
_exptl_transmission_factor_min   ?
_exptl_transmission_factor_max   ?
_exptl_crystal_size_max          0.04
_exptl_crystal_size_mid          0.01
_exptl_crystal_size_min          0.01
_exptl_absorpt_coefficient_mu    0.095
_shelx_estimated_absorpt_T_min   0.981
_shelx_estimated_absorpt_T_max   0.999
_exptl_absorpt_correction_type   empirical
_exptl_absorpt_correction_T_min  0.868
_exptl_absorpt_correction_T_max  0.999
_exptl_absorpt_process_details   
; 
 SADABS Version 2008/1 Bruker-Nonius
 Blessing, Acta Cryst. (1995) A51 33-38
;
_exptl_special_details           
; 
 It should be noted that the esd's of the cell dimensions are probably too low;
 they should be multiplied by a factor of 2 to 10
;
_diffrn_ambient_temperature      100(2)
_diffrn_measurement_specimen_support 'magnetic support with MicroMount'
_diffrn_radiation_wavelength     0.71073
_diffrn_radiation_type           MoK\a
_diffrn_source                   'Microfocus source E025 IuS'
_diffrn_source_type              'Bruker APEX DUO'
_diffrn_source_power             50
_diffrn_source_current           0.6
_diffrn_source_size              '0.2 mm x 0.2 mm fine focus'
_diffrn_radiation_monochromator  'Quazar MX Multilayer Optics'
_diffrn_detector_type            '4K CCD area detector APEX II'
_diffrn_measurement_device_type  'APEX DUO Kappa 4-axis goniometer'
_diffrn_measurement_method       
;
 Fullsphere data collection, phi and omega scans
;
_diffrn_detector_area_resol_mean 512
_diffrn_reflns_number            69995
_diffrn_reflns_av_unetI/netI     0.0833
_diffrn_reflns_av_R_equivalents  0.1011
_diffrn_reflns_limit_h_min       -10
_diffrn_reflns_limit_h_max       10
_diffrn_reflns_limit_k_min       -39
_diffrn_reflns_limit_k_max       39
_diffrn_reflns_limit_l_min       -24
_diffrn_reflns_limit_l_max       20
_diffrn_reflns_theta_min         0.980
_diffrn_reflns_theta_max         20.981
_diffrn_reflns_theta_full        25.242
_diffrn_measured_fraction_theta_max 0.981
_diffrn_measured_fraction_theta_full 0.580
_diffrn_reflns_Laue_measured_fraction_max 0.981
_diffrn_reflns_Laue_measured_fraction_full 0.580
_diffrn_reflns_point_group_measured_fraction_max 0.981
_diffrn_reflns_point_group_measured_fraction_full 0.580
_reflns_number_total             11108
_reflns_number_gt                6295
_reflns_threshold_expression     'I > 2\s(I)'
_reflns_Friedel_coverage         0.000
_reflns_Friedel_fraction_max     .
_reflns_Friedel_fraction_full    .

_reflns_special_details          
;
 Reflections were merged by SHELXL according to the crystal
 class for the calculation of statistics and refinement.

 _reflns_Friedel_fraction is defined as the number of unique
 Friedel pairs measured divided by the number that would be
 possible theoretically, ignoring centric projections and
 systematic absences.
;

_computing_data_collection       'Bruker APEX2 v2011.4-0'
_computing_cell_refinement       'Bruker APEX2 v2011.4-0'
_computing_data_reduction        'Bruker SAINT V7.60A'
_computing_structure_solution    Sir2011
_computing_structure_refinement  'SHELXL-2014 (Sheldrick, 2014)'
_computing_molecular_graphics    'Bruker SHELXTL'
_computing_publication_material  'Bruker SHELXTL'

_refine_special_details          
;
 ?
;
_refine_ls_structure_factor_coef Fsqd
_refine_ls_matrix_type           full
_refine_ls_weighting_scheme      calc
_refine_ls_weighting_details     
'w=1/[\s^2^(Fo^2^)+(0.2000P)^2^] where P=(Fo^2^+2Fc^2^)/3'
_atom_sites_solution_primary     ?
_atom_sites_solution_secondary   ?
_atom_sites_solution_hydrogens   geom
_refine_ls_hydrogen_treatment    constr
_refine_ls_extinction_method     none
_refine_ls_extinction_coef       .
_refine_ls_number_reflns         11108
_refine_ls_number_parameters     855
_refine_ls_number_restraints     330
_refine_ls_R_factor_all          0.1993
_refine_ls_R_factor_gt           0.1225
_refine_ls_wR_factor_ref         0.3970
_refine_ls_wR_factor_gt          0.3397
_refine_ls_goodness_of_fit_ref   1.381
_refine_ls_restrained_S_all      1.384
_refine_ls_shift/su_max          0.000
_refine_ls_shift/su_mean         0.000

loop_
_atom_site_label
_atom_site_type_symbol
_atom_site_fract_x
_atom_site_fract_y
_atom_site_fract_z
_atom_site_U_iso_or_equiv
_atom_site_adp_type
_atom_site_occupancy
_atom_site_site_symmetry_order
_atom_site_calc_flag
_atom_site_refinement_flags_posn
_atom_site_refinement_flags_adp
_atom_site_refinement_flags_occupancy
_atom_site_disorder_assembly
_atom_site_disorder_group
Cl1 Cl 0.5979(3) 0.59107(7) 0.20636(11) 0.0402(8) Uani 0.7 1 d . . P . .
Cl2 Cl 0.3351(7) 0.60445(18) 0.1545(3) 0.0505(19) Uani 0.3 1 d . . P . .
C1N C 0.8078(7) 0.6549(2) 0.0787(4) 0.049(2) Uani 1 1 d . . . . .
H1N H 0.7489 0.6724 0.0817 0.059 Uiso 1 1 calc R U . . .
C2N C 0.8333(8) 0.6336(2) 0.1220(4) 0.051(2) Uani 1 1 d . . . . .
H2N H 0.7929 0.6367 0.1553 0.061 Uiso 1 1 calc R U . . .
C3N C 0.9163(8) 0.6079(2) 0.1178(4) 0.048(2) Uani 1 1 d . . . . .
H3N H 0.9319 0.5926 0.1473 0.058 Uiso 1 1 calc R U . . .
C4N C 0.9760(8) 0.6048(2) 0.0701(4) 0.053(2) Uani 1 1 d . . . . .
H4N H 1.0368 0.5879 0.0668 0.064 Uiso 1 1 calc R U . . .
C5N C 0.9482(7) 0.6262(2) 0.0268(4) 0.049(2) Uani 1 1 d . . . . .
H5N H 0.9872 0.6234 -0.0069 0.059 Uiso 1 1 calc R U . . .
N1N N 0.8662(6) 0.65103(19) 0.0323(3) 0.0420(18) Uani 1 1 d . . . . .
O1N O 0.8400(4) 0.67178(14) -0.0102(2) 0.0451(15) Uani 1 1 d . . . . .
C1 C 0.9181(8) 0.7663(2) -0.0097(3) 0.048(2) Uiso 1 1 d . . . . .
C2 C 0.8761(8) 0.7986(3) -0.0118(3) 0.059(3) Uiso 1 1 d . . . . .
H2 H 0.9249 0.8182 -0.0155 0.071 Uiso 1 1 calc R U . . .
C3 C 0.7473(8) 0.7981(3) -0.0075(3) 0.060(3) Uiso 1 1 d . . . . .
H3 H 0.6946 0.8172 -0.0079 0.072 Uiso 1 1 calc R U . . .
C4 C 0.7135(8) 0.7651(2) -0.0028(3) 0.049(2) Uiso 1 1 d . . . . .
C5 C 0.5889(7) 0.7493(2) 0.0083(3) 0.046(2) Uiso 1 1 d . . . . .
C6 C 0.4977(8) 0.7783(2) 0.0134(3) 0.050(2) Uiso 1 1 d . . . . .
H6A H 0.4897 0.7906 -0.0214 0.076 Uiso 1 1 calc R U . . .
H6B H 0.5271 0.7938 0.0424 0.076 Uiso 1 1 calc R U . . .
H6C H 0.4179 0.7692 0.0226 0.076 Uiso 1 1 calc R U . . .
C7 C 0.5937(8) 0.7293(2) 0.0615(3) 0.047(2) Uiso 1 1 d . . . . .
C8 C 0.6695(8) 0.7388(2) 0.1060(3) 0.051(2) Uiso 1 1 d . . . . .
H8 H 0.7214 0.7578 0.1020 0.061 Uiso 1 1 calc R U . . .
C9 C 0.6733(8) 0.7225(2) 0.1544(3) 0.051(2) Uiso 1 1 d . . . . .
H9 H 0.7264 0.7301 0.1836 0.061 Uiso 1 1 calc R U . . .
C10 C 0.5977(8) 0.6939(2) 0.1616(3) 0.050(2) Uiso 1 1 d D . . . .
C11 C 0.5181(8) 0.6851(2) 0.1186(3) 0.051(2) Uiso 1 1 d . . . . .
H11 H 0.4636 0.6667 0.1229 0.061 Uiso 1 1 calc R U . . .
C12 C 0.5159(7) 0.7022(2) 0.0704(3) 0.043(2) Uiso 1 1 d . . . . .
H12 H 0.4598 0.6953 0.0418 0.052 Uiso 1 1 calc R U . . .
N6 N 0.7173(12) 0.6577(4) 0.2879(5) 0.059(4) Uani 0.5 1 d D U P A 1
H6 H 0.6990 0.6367 0.2796 0.071 Uiso 0.5 1 calc R U P A 1
O1 O 0.6967(18) 0.7134(4) 0.2676(9) 0.068(7) Uani 0.5 1 d D U P A 1
C13 C 0.6729(12) 0.6836(4) 0.2559(4) 0.047(4) Uiso 0.5 1 d D U P A 1
C14 C 0.7955(12) 0.6653(3) 0.3361(5) 0.063(4) Uiso 0.5 1 d D U P A 1
H14A H 0.7508 0.6807 0.3602 0.076 Uiso 0.5 1 calc R U P A 1
H14B H 0.8687 0.6776 0.3242 0.076 Uiso 0.5 1 calc R U P A 1
C15 C 0.8373(14) 0.6344(3) 0.3694(5) 0.079(5) Uiso 0.5 1 d DG U P A 1
C16 C 0.9417(13) 0.6342(4) 0.4038(6) 0.085(6) Uiso 0.5 1 d DG U P A 1
H16 H 0.9983 0.6524 0.4027 0.102 Uiso 0.5 1 calc R U P A 1
C17 C 0.9633(13) 0.6075(5) 0.4397(7) 0.096(6) Uiso 0.5 1 d DG U P A 1
H17 H 1.0347 0.6073 0.4632 0.115 Uiso 0.5 1 calc R U P A 1
C18 C 0.8805(17) 0.5809(4) 0.4413(7) 0.100(7) Uiso 0.5 1 d DG U P A 1
C19 C 0.7762(15) 0.5810(4) 0.4069(8) 0.108(7) Uiso 0.5 1 d DG U P A 1
H19 H 0.7196 0.5629 0.4080 0.130 Uiso 0.5 1 calc R U P A 1
C20 C 0.7546(12) 0.6078(4) 0.3709(7) 0.096(6) Uiso 0.5 1 d DG U P A 1
H20 H 0.6832 0.6079 0.3474 0.115 Uiso 0.5 1 calc R U P A 1
C21 C 0.908(3) 0.5497(6) 0.4816(10) 0.106(8) Uiso 0.5 1 d D U P A 1
H21A H 0.8312 0.5409 0.4948 0.159 Uiso 0.5 1 calc R U P A 1
H21B H 0.9606 0.5573 0.5127 0.159 Uiso 0.5 1 calc R U P A 1
H21C H 0.9501 0.5318 0.4618 0.159 Uiso 0.5 1 calc R U P A 1
N6' N 0.6718(18) 0.6564(5) 0.2928(6) 0.110(6) Uani 0.5 1 d D U P A 2
H6' H 0.6747 0.6358 0.2794 0.132 Uiso 0.5 1 calc R U P A 2
O1' O 0.6546(19) 0.7130(4) 0.2764(9) 0.067(6) Uani 0.5 1 d D U P A 2
C13' C 0.6348(17) 0.6836(6) 0.2616(5) 0.099(7) Uiso 0.5 1 d D U P A 2
C14' C 0.706(2) 0.6639(5) 0.3497(6) 0.123(6) Uiso 0.5 1 d D U P A 2
H14C H 0.6305 0.6681 0.3694 0.148 Uiso 0.5 1 calc R U P A 2
H14D H 0.7536 0.6852 0.3506 0.148 Uiso 0.5 1 calc R U P A 2
C15' C 0.7809(18) 0.6374(4) 0.3817(5) 0.117(7) Uiso 0.5 1 d D U P A 2
C16' C 0.8982(19) 0.6434(5) 0.4041(9) 0.139(8) Uiso 0.5 1 d D U P A 2
H16' H 0.9355 0.6648 0.3998 0.167 Uiso 0.5 1 calc R U P A 2
C17' C 0.9605(19) 0.6179(6) 0.4326(10) 0.153(9) Uiso 0.5 1 d D U P A 2
H17' H 1.0404 0.6220 0.4478 0.184 Uiso 0.5 1 calc R U P A 2
C18' C 0.907(2) 0.5866(6) 0.4392(8) 0.155(9) Uiso 0.5 1 d D U P A 2
C19' C 0.790(2) 0.5805(5) 0.4168(11) 0.154(9) Uiso 0.5 1 d D U P A 2
H19' H 0.7528 0.5590 0.4212 0.184 Uiso 0.5 1 calc R U P A 2
C20' C 0.7274(19) 0.6061(5) 0.3880(9) 0.143(9) Uiso 0.5 1 d D U P A 2
H20' H 0.6476 0.6020 0.3727 0.172 Uiso 0.5 1 calc R U P A 2
C21' C 0.979(3) 0.5574(8) 0.4722(11) 0.183(14) Uiso 0.5 1 d D U P A 2
H21D H 1.0663 0.5586 0.4643 0.274 Uiso 0.5 1 calc R U P A 2
H21E H 0.9467 0.5353 0.4610 0.274 Uiso 0.5 1 calc R U P A 2
H21F H 0.9696 0.5605 0.5116 0.274 Uiso 0.5 1 calc R U P A 2
C22 C 0.5445(8) 0.7271(2) -0.0396(3) 0.044(2) Uiso 1 1 d . . . . .
C23 C 0.4427(8) 0.7291(2) -0.0734(3) 0.051(2) Uiso 1 1 d . . . . .
H23 H 0.3858 0.7472 -0.0744 0.061 Uiso 1 1 calc R U . . .
C24 C 0.4351(8) 0.7002(2) -0.1063(3) 0.050(2) Uiso 1 1 d . . . . .
H24 H 0.3721 0.6954 -0.1331 0.059 Uiso 1 1 calc R U . . .
C25 C 0.5343(7) 0.6798(2) -0.0935(3) 0.042(2) Uiso 1 1 d . . . . .
C26 C 0.5726(7) 0.6459(2) -0.1118(3) 0.039(2) Uiso 1 1 d . . . . .
C27 C 0.4658(7) 0.6299(2) -0.1463(3) 0.051(2) Uiso 1 1 d . . . . .
H27A H 0.3926 0.6291 -0.1246 0.076 Uiso 1 1 calc R U . . .
H27B H 0.4881 0.6069 -0.1570 0.076 Uiso 1 1 calc R U . . .
H27C H 0.4490 0.6436 -0.1792 0.076 Uiso 1 1 calc R U . . .
C28 C 0.5973(7) 0.6230(2) -0.0622(3) 0.042(2) Uiso 1 1 d . . . . .
C29 C 0.5279(7) 0.6269(2) -0.0151(3) 0.044(2) Uiso 1 1 d . . . . .
H29 H 0.4664 0.6438 -0.0150 0.053 Uiso 1 1 calc R U . . .
C30 C 0.5465(7) 0.6069(2) 0.0306(3) 0.047(2) Uiso 1 1 d . . . . .
H30 H 0.4976 0.6100 0.0614 0.056 Uiso 1 1 calc R U . . .
C31 C 0.6368(7) 0.5822(2) 0.0318(3) 0.044(2) Uiso 1 1 d D . . . .
C32 C 0.7047(8) 0.5770(2) -0.0136(3) 0.046(2) Uiso 1 1 d . . . . .
H32 H 0.7656 0.5599 -0.0131 0.055 Uiso 1 1 calc R U . . .
C33 C 0.6844(7) 0.5969(2) -0.0603(3) 0.047(2) Uiso 1 1 d . . . . .
H33 H 0.7306 0.5926 -0.0916 0.057 Uiso 1 1 calc R U . . .
N8 N 0.7040(15) 0.5225(4) 0.1427(4) 0.063(5) Uani 0.5 1 d D U P B 1
H8A H 0.6665 0.5340 0.1680 0.076 Uiso 0.5 1 calc R U P B 1
O2 O 0.773(2) 0.5211(6) 0.0551(7) 0.056(7) Uani 0.5 1 d D U P B 1
C34 C 0.7202(16) 0.5360(4) 0.0924(6) 0.060(6) Uiso 0.5 1 d D U P B 1
C35 C 0.7505(19) 0.4888(4) 0.1535(6) 0.069(5) Uiso 0.5 1 d D U P B 1
H35A H 0.8376 0.4876 0.1444 0.083 Uiso 0.5 1 calc R U P B 1
H35B H 0.7044 0.4722 0.1303 0.083 Uiso 0.5 1 calc R U P B 1
C36 C 0.737(2) 0.4803(6) 0.2139(6) 0.090(6) Uiso 0.5 1 d D U P B 1
C37 C 0.695(3) 0.4493(6) 0.2312(9) 0.114(7) Uiso 0.5 1 d D U P B 1
H37 H 0.6678 0.4329 0.2051 0.137 Uiso 0.5 1 calc R U P B 1
C38 C 0.691(3) 0.4423(7) 0.2868(10) 0.132(7) Uiso 0.5 1 d D U P B 1
H38 H 0.6772 0.4198 0.2986 0.158 Uiso 0.5 1 calc R U P B 1
C39 C 0.708(3) 0.4667(7) 0.3239(10) 0.149(7) Uiso 0.5 1 d D U P B 1
C40 C 0.755(3) 0.4983(7) 0.3130(10) 0.142(7) Uiso 0.5 1 d D U P B 1
H40 H 0.7776 0.5141 0.3408 0.170 Uiso 0.5 1 calc R U P B 1
C41 C 0.765(2) 0.5051(6) 0.2553(8) 0.113(6) Uiso 0.5 1 d D U P B 1
H41 H 0.7919 0.5268 0.2444 0.136 Uiso 0.5 1 calc R U P B 1
C42 C 0.703(4) 0.4592(8) 0.3893(10) 0.185(13) Uiso 0.5 1 d D U P B 1
H42A H 0.6191 0.4530 0.3982 0.278 Uiso 0.5 1 calc R U P B 1
H42B H 0.7277 0.4794 0.4099 0.278 Uiso 0.5 1 calc R U P B 1
H42C H 0.7581 0.4405 0.3992 0.278 Uiso 0.5 1 calc R U P B 1
N8' N 0.7416(14) 0.5306(4) 0.1460(5) 0.057(4) Uani 0.5 1 d D U P B 2
H8' H 0.7191 0.5462 0.1692 0.068 Uiso 0.5 1 calc R U P B 2
O2' O 0.743(2) 0.5156(6) 0.0546(7) 0.060(8) Uani 0.5 1 d D U P B 2
C34' C 0.7168(15) 0.5353(3) 0.0918(4) 0.055(5) Uiso 0.5 1 d D U P B 2
C35' C 0.8041(14) 0.5008(4) 0.1666(7) 0.069(5) Uiso 0.5 1 d D U P B 2
H35C H 0.8753 0.5076 0.1905 0.083 Uiso 0.5 1 calc R U P B 2
H35D H 0.8347 0.4876 0.1357 0.083 Uiso 0.5 1 calc R U P B 2
C36' C 0.7180(17) 0.4789(5) 0.1992(9) 0.074(5) Uiso 0.5 1 d D U P B 2
C37' C 0.6108(17) 0.4894(5) 0.2214(8) 0.080(5) Uiso 0.5 1 d D U P B 2
H37' H 0.5841 0.5121 0.2162 0.095 Uiso 0.5 1 calc R U P B 2
C38' C 0.541(2) 0.4671(6) 0.2513(9) 0.092(6) Uiso 0.5 1 d D U P B 2
H38' H 0.4640 0.4742 0.2636 0.111 Uiso 0.5 1 calc R U P B 2
C39' C 0.581(2) 0.4360(6) 0.2629(9) 0.089(5) Uiso 0.5 1 d D U P B 2
C40' C 0.6875(19) 0.4223(6) 0.2455(9) 0.084(5) Uiso 0.5 1 d D U P B 2
H40' H 0.7145 0.4002 0.2550 0.101 Uiso 0.5 1 calc R U P B 2
C41' C 0.7552(18) 0.4447(5) 0.2116(8) 0.070(5) Uiso 0.5 1 d D U P B 2
H41' H 0.8281 0.4365 0.1965 0.084 Uiso 0.5 1 calc R U P B 2
C42' C 0.505(2) 0.4101(6) 0.3008(10) 0.110(8) Uiso 0.5 1 d D U P B 2
H42D H 0.4941 0.4204 0.3367 0.165 Uiso 0.5 1 calc R U P B 2
H42E H 0.5512 0.3890 0.3054 0.165 Uiso 0.5 1 calc R U P B 2
H42F H 0.4252 0.4054 0.2830 0.165 Uiso 0.5 1 calc R U P B 2
C43 C 0.6819(7) 0.6480(2) -0.1471(3) 0.042(2) Uiso 1 1 d . . . . .
C44 C 0.6917(8) 0.6459(2) -0.2013(3) 0.050(2) Uiso 1 1 d . . . . .
H44 H 0.6259 0.6427 -0.2274 0.060 Uiso 1 1 calc R U . . .
C45 C 0.8180(8) 0.6494(2) -0.2135(4) 0.051(2) Uiso 1 1 d . . . . .
H45 H 0.8512 0.6482 -0.2487 0.062 Uiso 1 1 calc R U . . .
C46 C 0.8813(7) 0.6549(2) -0.1654(3) 0.044(2) Uiso 1 1 d . . . . .
C47 C 1.0182(7) 0.6581(2) -0.1520(3) 0.046(2) Uiso 1 1 d . . . . .
C48 C 1.0858(8) 0.6535(2) -0.2058(3) 0.056(2) Uiso 1 1 d . . . . .
H48A H 1.0546 0.6698 -0.2331 0.083 Uiso 1 1 calc R U . . .
H48B H 1.0722 0.6305 -0.2197 0.083 Uiso 1 1 calc R U . . .
H48C H 1.1736 0.6572 -0.1987 0.083 Uiso 1 1 calc R U . . .
C49 C 1.0615(7) 0.6295(2) -0.1137(3) 0.042(2) Uiso 1 1 d . . . . .
C50 C 1.0078(8) 0.5979(2) -0.1153(3) 0.044(2) Uiso 1 1 d . . . . .
H50 H 0.9384 0.5942 -0.1392 0.053 Uiso 1 1 calc R U . . .
C51 C 1.0524(7) 0.5712(2) -0.0830(3) 0.047(2) Uiso 1 1 d . . . . .
H51 H 1.0136 0.5498 -0.0851 0.057 Uiso 1 1 calc R U . . .
C52 C 1.1522(7) 0.5760(2) -0.0482(3) 0.045(2) Uiso 1 1 d D . . . .
C53 C 1.2078(8) 0.6075(2) -0.0451(3) 0.047(2) Uiso 1 1 d . . . . .
H53 H 1.2762 0.6109 -0.0206 0.056 Uiso 1 1 calc R U . . .
C54 C 1.1646(7) 0.6338(2) -0.0773(3) 0.047(2) Uiso 1 1 d . . . . .
H54 H 1.2044 0.6551 -0.0751 0.056 Uiso 1 1 calc R U . . .
C55 C 1.2637(8) 0.5492(2) 0.0309(3) 0.052(2) Uiso 1 1 d D . . . .
C56 C 1.3827(8) 0.5144(3) 0.0979(3) 0.071(3) Uiso 1 1 d D . . . .
H56A H 1.4078 0.5366 0.1130 0.085 Uiso 1 1 calc R U . . .
H56B H 1.4578 0.5010 0.0927 0.085 Uiso 1 1 calc R U . . .
C57 C 1.3056(9) 0.4965(3) 0.1388(4) 0.074(3) Uiso 1 1 d D . . . .
C58 C 1.3311(12) 0.4652(4) 0.1584(5) 0.105(4) Uiso 1 1 d . . . . .
H58 H 1.4012 0.4537 0.1462 0.127 Uiso 1 1 calc R U . . .
C59 C 1.2572(13) 0.4492(4) 0.1963(6) 0.118(5) Uiso 1 1 d . . . . .
H59 H 1.2774 0.4272 0.2093 0.142 Uiso 1 1 calc R U . . .
C60 C 1.1611(14) 0.4646(4) 0.2136(6) 0.118(5) Uiso 1 1 d . . . . .
C61 C 1.1229(16) 0.4960(5) 0.1941(6) 0.141(5) Uiso 1 1 d . . . . .
H61 H 1.0498 0.5064 0.2053 0.169 Uiso 1 1 calc R U . . .
C62 C 1.1996(13) 0.5112(4) 0.1569(6) 0.123(5) Uiso 1 1 d . . . . .
H62 H 1.1778 0.5330 0.1433 0.148 Uiso 1 1 calc R U . . .
C63 C 1.0798(17) 0.4450(5) 0.2574(7) 0.170(7) Uiso 1 1 d . . . . .
H63A H 1.1069 0.4214 0.2605 0.255 Uiso 1 1 calc R U . . .
H63B H 0.9935 0.4456 0.2451 0.255 Uiso 1 1 calc R U . . .
H63C H 1.0898 0.4560 0.2932 0.255 Uiso 1 1 calc R U . . .
C64 C 1.0477(7) 0.6925(2) -0.1294(3) 0.044(2) Uiso 1 1 d . . . . .
C65 C 1.1106(7) 0.7198(2) -0.1510(4) 0.048(2) Uiso 1 1 d . . . . .
H65 H 1.1428 0.7205 -0.1864 0.058 Uiso 1 1 calc R U . . .
C66 C 1.1185(8) 0.7453(2) -0.1133(3) 0.049(2) Uiso 1 1 d . . . . .
H66 H 1.1565 0.7666 -0.1184 0.059 Uiso 1 1 calc R U . . .
C67 C 1.0633(8) 0.7353(2) -0.0671(3) 0.048(2) Uiso 1 1 d . . . . .
C68 C 1.0474(8) 0.7521(2) -0.0123(3) 0.049(2) Uiso 1 1 d . . . . .
C69 C 1.1383(8) 0.7821(2) -0.0066(4) 0.060(3) Uiso 1 1 d . . . . .
H69A H 1.2220 0.7737 -0.0095 0.090 Uiso 1 1 calc R U . . .
H69B H 1.1300 0.7930 0.0290 0.090 Uiso 1 1 calc R U . . .
H69C H 1.1203 0.7985 -0.0359 0.090 Uiso 1 1 calc R U . . .
C70 C 1.0764(8) 0.7281(2) 0.0349(3) 0.048(2) Uiso 1 1 d . . . . .
C71 C 1.1682(8) 0.7037(2) 0.0318(3) 0.050(2) Uiso 1 1 d . . . . .
H71 H 1.2142 0.7025 -0.0003 0.060 Uiso 1 1 calc R U . . .
C72 C 1.1934(8) 0.6815(2) 0.0739(3) 0.055(2) Uiso 1 1 d . . . . .
H72 H 1.2559 0.6651 0.0701 0.066 Uiso 1 1 calc R U . . .
C73 C 1.1289(8) 0.6824(2) 0.1223(3) 0.054(2) Uiso 1 1 d D . . . .
C74 C 1.0407(8) 0.7074(2) 0.1276(4) 0.058(3) Uiso 1 1 d . . . . .
H74 H 0.9981 0.7095 0.1604 0.070 Uiso 1 1 calc R U . . .
C75 C 1.0160(8) 0.7290(2) 0.0840(3) 0.054(2) Uiso 1 1 d . . . . .
H75 H 0.9540 0.7455 0.0878 0.064 Uiso 1 1 calc R U . . .
C76 C 1.0932(9) 0.6497(2) 0.2071(4) 0.060(3) Uiso 1 1 d D . . . .
N12 N 1.1414(19) 0.6207(4) 0.2278(8) 0.057(5) Uani 0.5 1 d D U P C 1
H12A H 1.2111 0.6125 0.2169 0.068 Uiso 0.5 1 calc R U P C 1
C77 C 1.0719(14) 0.6037(3) 0.2690(6) 0.070(5) Uiso 0.5 1 d D U P C 1
H77A H 0.9898 0.5981 0.2531 0.084 Uiso 0.5 1 calc R U P C 1
H77B H 1.0610 0.6194 0.3000 0.084 Uiso 0.5 1 calc R U P C 1
C78 C 1.1321(12) 0.5713(3) 0.2910(4) 0.072(4) Uiso 0.5 1 d DG U P C 1
C79 C 1.2537(12) 0.5640(3) 0.2817(5) 0.078(5) Uiso 0.5 1 d DG U P C 1
H79 H 1.3010 0.5794 0.2615 0.094 Uiso 0.5 1 calc R U P C 1
C80 C 1.3063(11) 0.5344(4) 0.3021(6) 0.107(6) Uiso 0.5 1 d DG U P C 1
H80 H 1.3894 0.5294 0.2958 0.128 Uiso 0.5 1 calc R U P C 1
C81 C 1.2372(15) 0.5119(3) 0.3318(5) 0.114(6) Uiso 0.5 1 d DG U P C 1
C82 C 1.1155(15) 0.5192(4) 0.3410(6) 0.119(6) Uiso 0.5 1 d DG U P C 1
H82 H 1.0683 0.5038 0.3613 0.142 Uiso 0.5 1 calc R U P C 1
C83 C 1.0630(11) 0.5488(4) 0.3206(6) 0.116(4) Uiso 0.5 1 d DG U P C 1
H83 H 0.9798 0.5537 0.3270 0.139 Uiso 0.5 1 calc R U P C 1
C84 C 1.300(3) 0.4770(6) 0.3556(9) 0.146(10) Uiso 0.5 1 d D U P C 1
H84A H 1.3614 0.4691 0.3304 0.219 Uiso 0.5 1 calc R U P C 1
H84B H 1.2370 0.4596 0.3590 0.219 Uiso 0.5 1 calc R U P C 1
H84C H 1.3395 0.4814 0.3916 0.219 Uiso 0.5 1 calc R U P C 1
N12' N 1.121(3) 0.6187(5) 0.2298(10) 0.109(8) Uani 0.5 1 d D U P C 2
H12' H 1.1585 0.6033 0.2107 0.130 Uiso 0.5 1 calc R U P C 2
C77' C 1.087(2) 0.6117(4) 0.2853(8) 0.121(8) Uiso 0.5 1 d D U P C 2
H77C H 1.0328 0.6302 0.2964 0.145 Uiso 0.5 1 calc R U P C 2
H77D H 1.1628 0.6134 0.3089 0.145 Uiso 0.5 1 calc R U P C 2
C78' C 1.0251(17) 0.5786(4) 0.2994(5) 0.129(6) Uiso 0.5 1 d D U P C 2
C79' C 1.0865(16) 0.5535(5) 0.3293(7) 0.116(4) Uiso 0.5 1 d D U P C 2
H79' H 1.1692 0.5569 0.3414 0.139 Uiso 0.5 1 calc R U P C 2
C80' C 1.0283(19) 0.5234(4) 0.3418(8) 0.136(7) Uiso 0.5 1 d D U P C 2
H80' H 1.0711 0.5064 0.3622 0.164 Uiso 0.5 1 calc R U P C 2
C81' C 0.9071(19) 0.5183(5) 0.3242(7) 0.147(7) Uiso 0.5 1 d D U P C 2
C82' C 0.8454(17) 0.5433(6) 0.2942(8) 0.147(7) Uiso 0.5 1 d D U P C 2
H82' H 0.7628 0.5398 0.2821 0.177 Uiso 0.5 1 calc R U P C 2
C83' C 0.9036(18) 0.5733(5) 0.2817(7) 0.132(7) Uiso 0.5 1 d D U P C 2
H83' H 0.8608 0.5903 0.2612 0.158 Uiso 0.5 1 calc R U P C 2
C84' C 0.842(3) 0.4823(7) 0.3398(11) 0.200(14) Uiso 0.5 1 d D U P C 2
H84D H 0.7675 0.4868 0.3595 0.300 Uiso 0.5 1 calc R U P C 2
H84E H 0.8986 0.4688 0.3631 0.300 Uiso 0.5 1 calc R U P C 2
H84F H 0.8209 0.4697 0.3062 0.300 Uiso 0.5 1 calc R U P C 2
N1 N 0.8182(5) 0.74527(18) -0.0048(3) 0.0474(19) Uani 1 1 d . . . . .
H1 H 0.8205 0.7231 -0.0033 0.057 Uiso 1 1 calc R U . . .
N2 N 0.6015(5) 0.69733(16) -0.0525(3) 0.0419(18) Uani 1 1 d . . . . .
H2A H 0.6709 0.6902 -0.0371 0.050 Uiso 1 1 calc R U . . .
N3 N 0.7984(5) 0.65472(17) -0.1247(3) 0.0421(18) Uani 1 1 d . . . . .
H3A H 0.8162 0.6583 -0.0897 0.050 Uiso 1 1 calc R U . . .
N4 N 1.0195(5) 0.70312(17) -0.0780(3) 0.0436(18) Uani 1 1 d . . . . .
H4 H 0.9786 0.6909 -0.0548 0.052 Uiso 1 1 calc R U . . .
N5 N 0.6047(6) 0.67371(19) 0.2094(3) 0.061(2) Uani 1 1 d D . . . .
H5 H 0.5650 0.6544 0.2096 0.073 Uiso 1 1 calc R U . A 1
N7 N 0.6571(6) 0.56524(16) 0.0827(3) 0.052(2) Uani 1 1 d D . . . .
H7 H 0.6251 0.5747 0.1113 0.062 Uiso 1 1 calc R U . B 1
N9 N 1.1999(6) 0.54778(17) -0.0184(3) 0.055(2) Uani 1 1 d D . . . .
H9A H 1.1874 0.5277 -0.0329 0.066 Uiso 1 1 calc R U . . .
N10 N 1.3199(6) 0.51934(19) 0.0453(3) 0.062(2) Uani 1 1 d D . . . .
H10 H 1.3177 0.5026 0.0216 0.074 Uiso 1 1 calc R U . . .
N11 N 1.1611(6) 0.65836(19) 0.1638(3) 0.063(2) Uani 1 1 d D . . . .
H11A H 1.2319 0.6480 0.1611 0.076 Uiso 1 1 calc R U . . .
O3 O 1.2688(5) 0.57443(16) 0.0602(2) 0.0580(17) Uani 1 1 d . . . . .
O4 O 1.0106(6) 0.66605(17) 0.2244(3) 0.075(2) Uani 1 1 d . . . . .
N1S N 0.2635(6) 0.73717(18) 0.3026(3) 0.065(2) Uani 1 1 d D . . . .
C1S C 0.2759(9) 0.7553(3) 0.3561(4) 0.071(3) Uiso 1 1 d . . . . .
H1S1 H 0.2324 0.7427 0.3839 0.107 Uiso 1 1 calc R U . . .
H1S2 H 0.2408 0.7780 0.3522 0.107 Uiso 1 1 calc R U . . .
H1S3 H 0.3626 0.7571 0.3675 0.107 Uiso 1 1 calc R U . . .
C2S C 0.3319(9) 0.7577(2) 0.2630(3) 0.068(3) Uiso 1 1 d D . . . .
H2S1 H 0.4184 0.7589 0.2764 0.082 Uiso 1 1 calc R U . . .
H2S2 H 0.2989 0.7810 0.2631 0.082 Uiso 1 1 calc R U . . .
C3S C 0.3285(10) 0.7449(3) 0.2034(3) 0.080(3) Uiso 1 1 d D . . . .
H3S1 H 0.3836 0.7252 0.2006 0.097 Uiso 1 1 calc R U . . .
H3S2 H 0.2445 0.7374 0.1927 0.097 Uiso 1 1 calc R U . . .
C4S C 0.3676(9) 0.7723(2) 0.1647(4) 0.082(3) Uiso 1 1 d D . . . .
H4S1 H 0.3898 0.7619 0.1296 0.098 Uiso 1 1 calc R U . . .
H4S2 H 0.4412 0.7837 0.1807 0.098 Uiso 1 1 calc R U . . .
C5S C 0.2670(9) 0.7986(2) 0.1534(4) 0.087(3) Uiso 1 1 d D . . . .
H5S1 H 0.1961 0.7874 0.1346 0.104 Uiso 1 1 calc R U . . .
H5S2 H 0.2397 0.8074 0.1888 0.104 Uiso 1 1 calc R U . . .
C6S C 0.3073(11) 0.8279(3) 0.1188(5) 0.102(4) Uiso 1 1 d D . . . .
H6S1 H 0.3337 0.8193 0.0832 0.122 Uiso 1 1 calc R U . . .
H6S2 H 0.3783 0.8392 0.1374 0.122 Uiso 1 1 calc R U . . .
C7S C 0.2043(12) 0.8539(3) 0.1087(6) 0.122(5) Uiso 1 1 d D . . . .
H7S1 H 0.1289 0.8419 0.0960 0.146 Uiso 1 1 calc R U . . .
H7S2 H 0.1875 0.8653 0.1437 0.146 Uiso 1 1 calc R U . . .
C8S C 0.2353(17) 0.8809(4) 0.0661(7) 0.182(7) Uiso 1 1 d D . . . .
H8SA H 0.2623 0.8698 0.0324 0.218 Uiso 1 1 calc R U . . .
H8SB H 0.3033 0.8953 0.0808 0.218 Uiso 1 1 calc R U . . .
C9S C 0.1224(18) 0.9032(5) 0.0522(9) 0.212(9) Uiso 1 1 d D . . . .
H9S1 H 0.1362 0.9163 0.0189 0.319 Uiso 1 1 calc R U . . .
H9S2 H 0.1091 0.9187 0.0826 0.319 Uiso 1 1 calc R U . . .
H9S3 H 0.0503 0.8888 0.0462 0.319 Uiso 1 1 calc R U . . .
C10S C 0.1309(6) 0.7327(2) 0.2879(4) 0.071(3) Uiso 1 1 d D . . . .
H10A H 0.0903 0.7234 0.3200 0.085 Uiso 1 1 calc R U . . .
H10B H 0.1226 0.7158 0.2581 0.085 Uiso 1 1 calc R U . . .
C11S C 0.0629(6) 0.7651(2) 0.2692(4) 0.063(3) Uiso 1 1 d D . . . .
H11B H 0.0976 0.7736 0.2352 0.076 Uiso 1 1 calc R U . . .
H11C H 0.0738 0.7827 0.2977 0.076 Uiso 1 1 calc R U . . .
C12S C -0.0750(7) 0.7576(2) 0.2590(4) 0.077(3) Uiso 1 1 d D . . . .
H12B H -0.0849 0.7397 0.2309 0.092 Uiso 1 1 calc R U . . .
H12C H -0.1088 0.7490 0.2933 0.092 Uiso 1 1 calc R U . . .
C13S C -0.1472(8) 0.7885(2) 0.2402(4) 0.075(3) Uiso 1 1 d D . . . .
H13A H -0.2345 0.7821 0.2361 0.090 Uiso 1 1 calc R U . . .
H13B H -0.1399 0.8058 0.2694 0.090 Uiso 1 1 calc R U . . .
C14S C -0.1105(10) 0.8044(3) 0.1874(4) 0.089(3) Uiso 1 1 d D . . . .
H14E H -0.0947 0.7867 0.1599 0.107 Uiso 0.7 1 calc R U P D 1
H14F H -0.0352 0.8180 0.1936 0.107 Uiso 0.7 1 calc R U P D 1
H14G H -0.1295 0.7879 0.1579 0.107 Uiso 0.3 1 calc R U P E 2
H14H H -0.0205 0.8070 0.1898 0.107 Uiso 0.3 1 calc R U P E 2
C15S C -0.2168(14) 0.8272(4) 0.1671(6) 0.087(5) Uiso 0.7 1 d D . P F 1
H15A H -0.2335 0.8444 0.1952 0.104 Uiso 0.7 1 calc R U P F 1
H15B H -0.2916 0.8134 0.1608 0.104 Uiso 0.7 1 calc R U P F 1
C16S C -0.1839(14) 0.8448(4) 0.1133(5) 0.104(6) Uiso 0.7 1 d D . P F 1
H16A H -0.1078 0.8579 0.1198 0.124 Uiso 0.7 1 calc R U P F 1
H16B H -0.1680 0.8273 0.0854 0.124 Uiso 0.7 1 calc R U P F 1
C17S C -0.2847(18) 0.8684(5) 0.0911(8) 0.140(8) Uiso 0.7 1 d D . P F 1
H17A H -0.2931 0.8660 0.0512 0.209 Uiso 0.7 1 calc R U P F 1
H17B H -0.2635 0.8918 0.1005 0.209 Uiso 0.7 1 calc R U P F 1
H17C H -0.3622 0.8624 0.1073 0.209 Uiso 0.7 1 calc R U P F 1
C15" C -0.164(2) 0.8389(4) 0.1680(15) 0.081(12) Uiso 0.3 1 d D . P F 2
H15C H -0.1665 0.8545 0.1997 0.097 Uiso 0.3 1 calc R U P F 2
H15D H -0.1108 0.8489 0.1408 0.097 Uiso 0.3 1 calc R U P F 2
C16" C -0.294(2) 0.8349(7) 0.1424(16) 0.103(13) Uiso 0.3 1 d D . P F 2
H16C H -0.3478 0.8251 0.1698 0.124 Uiso 0.3 1 calc R U P F 2
H16D H -0.2920 0.8191 0.1111 0.124 Uiso 0.3 1 calc R U P F 2
C17" C -0.348(4) 0.8689(10) 0.122(3) 0.18(3) Uiso 0.3 1 d D . P F 2
H17D H -0.4304 0.8653 0.1063 0.263 Uiso 0.3 1 calc R U P F 2
H17E H -0.3517 0.8846 0.1533 0.263 Uiso 0.3 1 calc R U P F 2
H17F H -0.2959 0.8785 0.0946 0.263 Uiso 0.3 1 calc R U P F 2
C18S C 0.3311(13) 0.7048(3) 0.3046(6) 0.086(5) Uiso 0.8 1 d D U P G 1
H18A H 0.4172 0.7091 0.3165 0.104 Uiso 0.8 1 calc R U P G 1
H18B H 0.3305 0.6949 0.2674 0.104 Uiso 0.8 1 calc R U P G 1
C19S C 0.2756(11) 0.6796(3) 0.3436(5) 0.091(4) Uiso 0.8 1 d D U P G 1
H19A H 0.1960 0.6717 0.3277 0.109 Uiso 0.8 1 calc R U P G 1
H19B H 0.2604 0.6910 0.3787 0.109 Uiso 0.8 1 calc R U P G 1
C20S C 0.3599(14) 0.6489(3) 0.3547(7) 0.115(5) Uiso 0.8 1 d D U P G 1
H20A H 0.3715 0.6366 0.3199 0.138 Uiso 0.8 1 calc R U P G 1
H20B H 0.4409 0.6568 0.3688 0.138 Uiso 0.8 1 calc R U P G 1
C21S C 0.3061(14) 0.6249(3) 0.3959(6) 0.128(5) Uiso 0.8 1 d D U P G 1
H21G H 0.2277 0.6159 0.3805 0.153 Uiso 0.8 1 calc R U P G 1
H21H H 0.2887 0.6377 0.4295 0.153 Uiso 0.8 1 calc R U P G 1
C22S C 0.3916(15) 0.5950(4) 0.4113(8) 0.152(6) Uiso 0.8 1 d D U P G 1
H22A H 0.4672 0.6036 0.4302 0.182 Uiso 0.8 1 calc R U P G 1
H22B H 0.4148 0.5830 0.3777 0.182 Uiso 0.8 1 calc R U P G 1
C23S C 0.3248(17) 0.5704(4) 0.4494(9) 0.174(7) Uiso 0.8 1 d D U P G 1
H23A H 0.3045 0.5824 0.4834 0.209 Uiso 0.8 1 calc R U P G 1
H23B H 0.2474 0.5629 0.4309 0.209 Uiso 0.8 1 calc R U P G 1
C24S C 0.4041(18) 0.5394(4) 0.4640(10) 0.211(8) Uiso 0.8 1 d D U P G 1
H24A H 0.4744 0.5464 0.4882 0.253 Uiso 0.8 1 calc R U P G 1
H24B H 0.4365 0.5297 0.4302 0.253 Uiso 0.8 1 calc R U P G 1
C25S C 0.329(3) 0.5121(5) 0.4933(12) 0.270(13) Uiso 0.8 1 d D U P G 1
H25A H 0.2912 0.5222 0.5251 0.405 Uiso 0.8 1 calc R U P G 1
H25B H 0.3833 0.4937 0.5055 0.405 Uiso 0.8 1 calc R U P G 1
H25C H 0.2653 0.5033 0.4679 0.405 Uiso 0.8 1 calc R U P G 1
C18" C 0.295(6) 0.7017(6) 0.316(3) 0.101(15) Uiso 0.2 1 d D U P G 2
H18C H 0.2788 0.6891 0.2810 0.122 Uiso 0.2 1 calc R U P G 2
H18D H 0.2332 0.6940 0.3410 0.122 Uiso 0.2 1 calc R U P G 2
C19" C 0.418(4) 0.6875(8) 0.339(2) 0.117(14) Uiso 0.2 1 d D U P G 2
H19C H 0.4533 0.7036 0.3664 0.141 Uiso 0.2 1 calc R U P G 2
H19D H 0.4753 0.6852 0.3093 0.141 Uiso 0.2 1 calc R U P G 2
C20" C 0.401(6) 0.6529(9) 0.3667(16) 0.139(14) Uiso 0.2 1 d D U P G 2
H20C H 0.3141 0.6500 0.3755 0.167 Uiso 0.2 1 calc R U P G 2
H20D H 0.4505 0.6522 0.4015 0.167 Uiso 0.2 1 calc R U P G 2
C21" C 0.440(8) 0.6236(8) 0.330(2) 0.149(14) Uiso 0.2 1 d D U P G 2
H21I H 0.3893 0.6241 0.2949 0.179 Uiso 0.2 1 calc R U P G 2
H21J H 0.5262 0.6266 0.3204 0.179 Uiso 0.2 1 calc R U P G 2
C22" C 0.424(8) 0.5891(8) 0.358(2) 0.154(14) Uiso 0.2 1 d D U P G 2
H22C H 0.4744 0.5887 0.3922 0.185 Uiso 0.2 1 calc R U P G 2
H22D H 0.3374 0.5863 0.3670 0.185 Uiso 0.2 1 calc R U P G 2
C23" C 0.461(8) 0.5594(9) 0.321(2) 0.162(15) Uiso 0.2 1 d D U P G 2
H23C H 0.5374 0.5653 0.3032 0.194 Uiso 0.2 1 calc R U P G 2
H23D H 0.3965 0.5555 0.2927 0.194 Uiso 0.2 1 calc R U P G 2
C24" C 0.482(7) 0.5267(10) 0.355(3) 0.170(17) Uiso 0.2 1 d D U P G 2
H24C H 0.5691 0.5204 0.3545 0.204 Uiso 0.2 1 calc R U P G 2
H24D H 0.4613 0.5310 0.3933 0.204 Uiso 0.2 1 calc R U P G 2
C25" C 0.403(10) 0.4973(14) 0.332(4) 0.25(6) Uiso 0.2 1 d D . P G 2
H25D H 0.4193 0.4771 0.3543 0.372 Uiso 0.2 1 calc R U P G 2
H25E H 0.3168 0.5033 0.3329 0.372 Uiso 0.2 1 calc R U P G 2
H25F H 0.4246 0.4927 0.2941 0.372 Uiso 0.2 1 calc R U P G 2

loop_
_atom_site_aniso_label
_atom_site_aniso_U_11
_atom_site_aniso_U_22
_atom_site_aniso_U_33
_atom_site_aniso_U_23
_atom_site_aniso_U_13
_atom_site_aniso_U_12
Cl1 0.0577(19) 0.0275(18) 0.0351(16) 0.0006(13) 0.0002(14) 0.0152(14)
Cl2 0.053(5) 0.040(5) 0.058(5) -0.008(4) -0.004(4) 0.014(4)
C1N 0.030(5) 0.055(7) 0.063(6) -0.007(6) 0.009(5) 0.003(4)
C2N 0.041(6) 0.061(7) 0.050(6) -0.002(5) 0.010(4) -0.001(5)
C3N 0.040(5) 0.052(7) 0.052(6) 0.000(5) -0.007(5) 0.002(5)
C4N 0.037(5) 0.054(7) 0.068(7) 0.000(6) 0.001(5) 0.006(5)
C5N 0.030(5) 0.055(7) 0.062(6) 0.000(5) 0.011(4) 0.005(5)
N1N 0.019(4) 0.052(5) 0.055(5) -0.003(4) 0.008(4) -0.003(4)
O1N 0.030(3) 0.045(4) 0.060(4) 0.010(3) 0.002(3) 0.001(3)
N6 0.064(7) 0.062(7) 0.050(6) -0.003(6) -0.003(6) -0.005(6)
O1 0.077(13) 0.080(12) 0.048(10) -0.005(8) 0.029(10) 0.010(9)
N6' 0.117(9) 0.112(8) 0.101(8) -0.009(7) 0.001(7) 0.011(7)
O1' 0.077(13) 0.070(11) 0.058(10) -0.017(8) 0.046(9) -0.007(8)
N8 0.068(7) 0.058(7) 0.064(7) 0.002(6) 0.003(6) 0.002(6)
O2 0.064(12) 0.044(10) 0.060(10) -0.004(7) 0.012(8) -0.008(9)
N8' 0.056(7) 0.051(7) 0.063(7) 0.015(6) 0.006(6) 0.003(6)
O2' 0.068(12) 0.046(11) 0.068(10) -0.002(8) 0.006(8) -0.002(9)
N12 0.054(9) 0.067(9) 0.049(8) -0.003(7) 0.003(7) -0.008(7)
N12' 0.110(12) 0.117(12) 0.100(11) 0.004(9) 0.011(9) -0.009(9)
N1 0.016(4) 0.044(5) 0.083(5) -0.001(4) 0.008(3) 0.004(3)
N2 0.024(4) 0.047(5) 0.055(4) -0.001(4) 0.006(3) 0.003(3)
N3 0.020(4) 0.059(5) 0.048(4) 0.001(4) 0.005(3) -0.001(3)
N4 0.021(4) 0.047(5) 0.062(5) 0.004(4) -0.001(3) -0.001(3)
N5 0.050(5) 0.065(6) 0.069(5) -0.009(4) 0.008(4) 0.001(4)
N7 0.047(4) 0.042(5) 0.068(5) 0.003(4) 0.008(4) 0.005(4)
N9 0.054(5) 0.040(5) 0.070(5) -0.002(4) 0.003(4) -0.001(4)
N10 0.056(5) 0.053(5) 0.075(5) 0.000(4) -0.002(4) 0.011(4)
N11 0.038(4) 0.081(6) 0.069(5) -0.002(5) -0.004(4) 0.003(4)
O3 0.052(4) 0.056(4) 0.065(4) -0.006(3) -0.006(3) -0.001(3)
O4 0.072(5) 0.079(5) 0.074(4) -0.020(4) 0.015(4) -0.005(4)
N1S 0.048(5) 0.062(6) 0.083(6) -0.033(5) -0.016(4) 0.015(4)

_geom_special_details            
;
 All esds (except the esd in the dihedral angle between two l.s. planes)
 are estimated using the full covariance matrix.  The cell esds are taken
 into account individually in the estimation of esds in distances, angles
 and torsion angles; correlations between esds in cell parameters are only
 used when they are defined by crystal symmetry.  An approximate (isotropic)
 treatment of cell esds is used for estimating esds involving l.s. planes.
;

loop_
_geom_bond_atom_site_label_1
_geom_bond_atom_site_label_2
_geom_bond_distance
_geom_bond_site_symmetry_2
_geom_bond_publ_flag
C1N N1N 1.334(10) . ?
C1N C2N 1.375(12) . ?
C2N C3N 1.371(12) . ?
C3N C4N 1.366(11) . ?
C4N C5N 1.380(12) . ?
C5N N1N 1.341(10) . ?
N1N O1N 1.345(8) . ?
C1 C2 1.357(12) . ?
C1 N1 1.384(10) . ?
C1 C68 1.527(12) . ?
C2 C3 1.418(12) . ?
C3 C4 1.363(12) . ?
C4 N1 1.391(10) . ?
C4 C5 1.534(12) . ?
C5 C7 1.523(11) . ?
C5 C22 1.525(11) . ?
C5 C6 1.530(11) . ?
C7 C8 1.391(11) . ?
C7 C12 1.394(11) . ?
C8 C9 1.347(11) . ?
C9 C10 1.416(11) . ?
C10 C11 1.381(11) . ?
C10 N5 1.415(7) . ?
C11 C12 1.358(11) . ?
N6 C13 1.365(8) . ?
N6 C14 1.457(8) . ?
O1 C13 1.239(13) . ?
C13 N5 1.390(9) . ?
C14 C15 1.529(8) . ?
C15 C16 1.3900 . ?
C15 C20 1.3900 . ?
C16 C17 1.3900 . ?
C17 C18 1.3900 . ?
C18 C19 1.3900 . ?
C18 C21 1.598(18) . ?
C19 C20 1.3900 . ?
N6' C13' 1.369(8) . ?
N6' C14' 1.457(8) . ?
O1' C13' 1.237(13) . ?
C13' N5 1.361(9) . ?
C14' C15' 1.525(8) . ?
C15' C20' 1.379(9) . ?
C15' C16' 1.396(9) . ?
C16' C17' 1.387(9) . ?
C17' C18' 1.385(9) . ?
C18' C19' 1.390(9) . ?
C18' C21' 1.600(19) . ?
C19' C20' 1.397(9) . ?
C22 C23 1.361(11) . ?
C22 N2 1.377(10) . ?
C23 C24 1.399(11) . ?
C24 C25 1.379(11) . ?
C25 N2 1.401(10) . ?
C25 C26 1.481(11) . ?
C26 C43 1.507(11) . ?
C26 C28 1.529(11) . ?
C26 C27 1.548(11) . ?
C28 C33 1.406(11) . ?
C28 C29 1.414(10) . ?
C29 C30 1.377(11) . ?
C30 C31 1.388(11) . ?
C31 C32 1.376(10) . ?
C31 N7 1.424(7) . ?
C32 C33 1.395(11) . ?
N8 C34 1.360(8) . ?
N8 C35 1.449(8) . ?
O2 C34 1.246(12) . ?
C34 N7 1.362(9) . ?
C35 C36 1.528(8) . ?
C36 C37 1.38(2) . ?
C36 C41 1.43(2) . ?
C37 C38 1.39(2) . ?
C38 C39 1.33(2) . ?
C39 C40 1.38(3) . ?
C39 C42 1.63(3) . ?
C40 C41 1.44(2) . ?
N8' C34' 1.354(10) . ?
N8' C35' 1.444(8) . ?
O2' C34' 1.242(12) . ?
C34' N7 1.366(9) . ?
C35' C36' 1.529(8) . ?
C36' C37' 1.38(2) . ?
C36' C41' 1.44(2) . ?
C37' C38' 1.39(2) . ?
C38' C39' 1.33(2) . ?
C39' C40' 1.37(3) . ?
C39' C42' 1.63(3) . ?
C40' C41' 1.44(2) . ?
C43 C44 1.337(10) . ?
C43 N3 1.393(10) . ?
C44 C45 1.433(11) . ?
C45 C46 1.358(11) . ?
C46 N3 1.374(9) . ?
C46 C47 1.525(12) . ?
C47 C64 1.499(11) . ?
C47 C49 1.531(11) . ?
C47 C48 1.547(11) . ?
C49 C50 1.383(11) . ?
C49 C54 1.418(11) . ?
C50 C51 1.392(11) . ?
C51 C52 1.369(11) . ?
C52 C53 1.385(11) . ?
C52 N9 1.422(7) . ?
C53 C54 1.376(11) . ?
C55 O3 1.230(9) . ?
C55 N9 1.369(8) . ?
C55 N10 1.370(8) . ?
C56 N10 1.446(8) . ?
C56 C57 1.510(8) . ?
C57 C58 1.350(15) . ?
C57 C62 1.390(16) . ?
C58 C59 1.408(17) . ?
C59 C60 1.301(18) . ?
C60 C61 1.388(19) . ?
C60 C63 1.62(2) . ?
C61 C62 1.400(18) . ?
C64 N4 1.373(9) . ?
C64 C65 1.395(11) . ?
C65 C66 1.368(11) . ?
C66 C67 1.361(11) . ?
C67 N4 1.382(10) . ?
C67 C68 1.512(11) . ?
C68 C70 1.518(12) . ?
C68 C69 1.551(12) . ?
C70 C75 1.395(11) . ?
C70 C71 1.397(11) . ?
C71 C72 1.375(11) . ?
C72 C73 1.404(11) . ?
C73 C74 1.392(12) . ?
C73 N11 1.422(8) . ?
C74 C75 1.384(12) . ?
C76 O4 1.202(10) . ?
C76 N12 1.353(9) . ?
C76 N11 1.364(8) . ?
C76 N12' 1.375(10) . ?
N12 C77 1.453(8) . ?
C77 C78 1.529(8) . ?
C78 C79 1.3900 . ?
C78 C83 1.3900 . ?
C79 C80 1.3900 . ?
C80 C81 1.3900 . ?
C81 C82 1.3900 . ?
C81 C84 1.64(3) . ?
C82 C83 1.3900 . ?
N12' C77' 1.447(8) . ?
C77' C78' 1.524(8) . ?
C78' C79' 1.391(9) . ?
C78' C83' 1.396(9) . ?
C79' C80' 1.387(9) . ?
C80' C81' 1.393(9) . ?
C81' C82' 1.390(9) . ?
C81' C84' 1.64(3) . ?
C82' C83' 1.389(9) . ?
N1S C18" 1.478(10) . ?
N1S C18S 1.479(8) . ?
N1S C2S 1.489(8) . ?
N1S C10S 1.491(7) . ?
N1S C1S 1.493(11) . ?
C2S C3S 1.543(8) . ?
C3S C4S 1.512(8) . ?
C4S C5S 1.531(8) . ?
C5S C6S 1.514(9) . ?
C6S C7S 1.539(9) . ?
C7S C8S 1.539(9) . ?
C8S C9S 1.545(10) . ?
C10S C11S 1.539(8) . ?
C11S C12S 1.549(8) . ?
C12S C13S 1.517(7) . ?
C13S C14S 1.505(8) . ?
C14S C15S 1.537(9) . ?
C14S C15" 1.550(10) . ?
C15S C16S 1.545(9) . ?
C16S C17S 1.528(9) . ?
C15" C16" 1.536(10) . ?
C16" C17" 1.540(10) . ?
C18S C19S 1.523(9) . ?
C19S C20S 1.543(9) . ?
C20S C21S 1.521(9) . ?
C21S C22S 1.543(9) . ?
C22S C23S 1.552(9) . ?
C23S C24S 1.537(10) . ?
C24S C25S 1.548(10) . ?
C18" C19" 1.539(10) . ?
C19" C20" 1.541(10) . ?
C20" C21" 1.544(10) . ?
C21" C22" 1.540(10) . ?
C22" C23" 1.536(10) . ?
C23" C24" 1.539(10) . ?
C24" C25" 1.538(10) . ?

loop_
_geom_angle_atom_site_label_1
_geom_angle_atom_site_label_2
_geom_angle_atom_site_label_3
_geom_angle
_geom_angle_site_symmetry_1
_geom_angle_site_symmetry_3
_geom_angle_publ_flag
N1N C1N C2N 119.7(8) . . ?
C3N C2N C1N 120.8(8) . . ?
C4N C3N C2N 118.2(9) . . ?
C3N C4N C5N 120.2(9) . . ?
N1N C5N C4N 120.0(8) . . ?
C1N N1N C5N 121.1(8) . . ?
C1N N1N O1N 119.4(7) . . ?
C5N N1N O1N 119.4(7) . . ?
C2 C1 N1 107.5(8) . . ?
C2 C1 C68 131.2(8) . . ?
N1 C1 C68 121.3(8) . . ?
C1 C2 C3 108.7(9) . . ?
C4 C3 C2 107.1(9) . . ?
C3 C4 N1 108.0(8) . . ?
C3 C4 C5 130.6(8) . . ?
N1 C4 C5 121.2(7) . . ?
C7 C5 C22 110.8(7) . . ?
C7 C5 C6 108.6(7) . . ?
C22 C5 C6 107.9(7) . . ?
C7 C5 C4 111.2(7) . . ?
C22 C5 C4 110.9(6) . . ?
C6 C5 C4 107.3(7) . . ?
C8 C7 C12 115.8(8) . . ?
C8 C7 C5 121.8(8) . . ?
C12 C7 C5 122.3(7) . . ?
C9 C8 C7 123.6(9) . . ?
C8 C9 C10 119.6(8) . . ?
C11 C10 C9 117.4(8) . . ?
C11 C10 N5 119.8(8) . . ?
C9 C10 N5 122.8(8) . . ?
C12 C11 C10 121.6(8) . . ?
C11 C12 C7 121.9(8) . . ?
C13 N6 C14 119.5(10) . . ?
O1 C13 N6 121.0(12) . . ?
O1 C13 N5 123.8(14) . . ?
N6 C13 N5 115.2(11) . . ?
N6 C14 C15 114.7(10) . . ?
C16 C15 C20 120.0 . . ?
C16 C15 C14 123.1(10) . . ?
C20 C15 C14 116.0(10) . . ?
C15 C16 C17 120.0 . . ?
C18 C17 C16 120.0 . . ?
C19 C18 C17 120.0 . . ?
C19 C18 C21 120.4(14) . . ?
C17 C18 C21 119.6(14) . . ?
C18 C19 C20 120.0 . . ?
C19 C20 C15 120.0 . . ?
C13' N6' C14' 115.6(12) . . ?
O1' C13' N5 125.2(18) . . ?
O1' C13' N6' 122.1(13) . . ?
N5 C13' N6' 110.6(14) . . ?
N6' C14' C15' 117.4(11) . . ?
C20' C15' C16' 119.8(10) . . ?
C20' C15' C14' 117.0(14) . . ?
C16' C15' C14' 123.3(14) . . ?
C17' C16' C15' 119.9(12) . . ?
C18' C17' C16' 120.3(12) . . ?
C17' C18' C19' 119.9(11) . . ?
C17' C18' C21' 119.9(17) . . ?
C19' C18' C21' 120.2(17) . . ?
C18' C19' C20' 119.7(12) . . ?
C15' C20' C19' 120.4(12) . . ?
C23 C22 N2 106.1(7) . . ?
C23 C22 C5 131.2(8) . . ?
N2 C22 C5 122.4(7) . . ?
C22 C23 C24 109.3(8) . . ?
C25 C24 C23 108.6(8) . . ?
C24 C25 N2 105.0(7) . . ?
C24 C25 C26 133.8(8) . . ?
N2 C25 C26 121.2(7) . . ?
C25 C26 C43 111.4(7) . . ?
C25 C26 C28 109.9(6) . . ?
C43 C26 C28 111.6(6) . . ?
C25 C26 C27 108.6(7) . . ?
C43 C26 C27 108.0(6) . . ?
C28 C26 C27 107.2(6) . . ?
C33 C28 C29 116.1(7) . . ?
C33 C28 C26 124.0(7) . . ?
C29 C28 C26 119.9(7) . . ?
C30 C29 C28 122.1(8) . . ?
C29 C30 C31 120.1(8) . . ?
C32 C31 C30 119.8(7) . . ?
C32 C31 N7 124.4(7) . . ?
C30 C31 N7 115.8(7) . . ?
C31 C32 C33 120.2(8) . . ?
C32 C33 C28 121.7(8) . . ?
C34 N8 C35 117.8(10) . . ?
O2 C34 N8 123.9(13) . . ?
O2 C34 N7 121.4(14) . . ?
N8 C34 N7 113.9(11) . . ?
N8 C35 C36 109.3(11) . . ?
C37 C36 C41 117.0(15) . . ?
C37 C36 C35 122.7(17) . . ?
C41 C36 C35 120.3(15) . . ?
C36 C37 C38 120.0(19) . . ?
C39 C38 C37 121(2) . . ?
C38 C39 C40 124(2) . . ?
C38 C39 C42 122(2) . . ?
C40 C39 C42 113(2) . . ?
C39 C40 C41 114(2) . . ?
C36 C41 C40 122.5(18) . . ?
C34' N8' C35' 121.8(12) . . ?
O2' C34' N8' 126.0(13) . . ?
O2' C34' N7 123.5(14) . . ?
N8' C34' N7 110.6(10) . . ?
N8' C35' C36' 110.7(10) . . ?
C37' C36' C41' 116.0(14) . . ?
C37' C36' C35' 126.0(16) . . ?
C41' C36' C35' 117.8(14) . . ?
C36' C37' C38' 120.6(18) . . ?
C39' C38' C37' 121(2) . . ?
C38' C39' C40' 125(2) . . ?
C38' C39' C42' 122.3(19) . . ?
C40' C39' C42' 112.9(19) . . ?
C39' C40' C41' 114(2) . . ?
C36' C41' C40' 123.4(17) . . ?
C44 C43 N3 106.9(7) . . ?
C44 C43 C26 131.5(8) . . ?
N3 C43 C26 121.4(7) . . ?
C43 C44 C45 108.5(8) . . ?
C46 C45 C44 107.3(7) . . ?
C45 C46 N3 107.3(7) . . ?
C45 C46 C47 131.3(8) . . ?
N3 C46 C47 121.2(7) . . ?
C64 C47 C46 110.4(7) . . ?
C64 C47 C49 112.9(7) . . ?
C46 C47 C49 110.3(7) . . ?
C64 C47 C48 108.5(7) . . ?
C46 C47 C48 108.0(7) . . ?
C49 C47 C48 106.6(7) . . ?
C50 C49 C54 116.8(8) . . ?
C50 C49 C47 122.1(7) . . ?
C54 C49 C47 120.9(7) . . ?
C49 C50 C51 122.0(8) . . ?
C52 C51 C50 119.9(8) . . ?
C51 C52 C53 119.7(8) . . ?
C51 C52 N9 118.4(8) . . ?
C53 C52 N9 121.8(7) . . ?
C54 C53 C52 120.5(8) . . ?
C53 C54 C49 121.0(8) . . ?
O3 C55 N9 123.7(8) . . ?
O3 C55 N10 122.8(7) . . ?
N9 C55 N10 113.5(8) . . ?
N10 C56 C57 113.2(8) . . ?
C58 C57 C62 115.7(11) . . ?
C58 C57 C56 123.4(10) . . ?
C62 C57 C56 120.8(11) . . ?
C57 C58 C59 122.1(13) . . ?
C60 C59 C58 119.8(16) . . ?
C59 C60 C61 123.0(16) . . ?
C59 C60 C63 117.6(16) . . ?
C61 C60 C63 119.3(15) . . ?
C60 C61 C62 115.3(16) . . ?
C57 C62 C61 123.9(15) . . ?
N4 C64 C65 104.1(7) . . ?
N4 C64 C47 124.2(7) . . ?
C65 C64 C47 131.7(8) . . ?
C66 C65 C64 109.6(8) . . ?
C67 C66 C65 109.0(8) . . ?
C66 C67 N4 105.7(7) . . ?
C66 C67 C68 132.7(8) . . ?
N4 C67 C68 121.5(7) . . ?
C67 C68 C70 111.8(7) . . ?
C67 C68 C1 109.9(7) . . ?
C70 C68 C1 111.3(7) . . ?
C67 C68 C69 108.5(7) . . ?
C70 C68 C69 107.3(7) . . ?
C1 C68 C69 107.9(7) . . ?
C75 C70 C71 115.7(8) . . ?
C75 C70 C68 123.2(8) . . ?
C71 C70 C68 121.1(7) . . ?
C72 C71 C70 121.6(8) . . ?
C71 C72 C73 121.5(9) . . ?
C74 C73 C72 118.1(8) . . ?
C74 C73 N11 124.1(8) . . ?
C72 C73 N11 117.7(8) . . ?
C75 C74 C73 118.9(8) . . ?
C74 C75 C70 124.2(9) . . ?
O4 C76 N12 127.8(10) . . ?
O4 C76 N11 125.5(9) . . ?
N12 C76 N11 106.6(10) . . ?
O4 C76 N12' 119.6(12) . . ?
N11 C76 N12' 114.7(12) . . ?
C76 N12 C77 116.4(12) . . ?
N12 C77 C78 113.7(10) . . ?
C79 C78 C83 120.0 . . ?
C79 C78 C77 121.1(10) . . ?
C83 C78 C77 118.9(10) . . ?
C78 C79 C80 120.0 . . ?
C81 C80 C79 120.0 . . ?
C80 C81 C82 120.0 . . ?
C80 C81 C84 119.6(14) . . ?
C82 C81 C84 120.4(14) . . ?
C81 C82 C83 120.0 . . ?
C82 C83 C78 120.0 . . ?
C76 N12' C77' 119.2(18) . . ?
N12' C77' C78' 120.6(13) . . ?
C79' C78' C83' 119.3(10) . . ?
C79' C78' C77' 121.5(14) . . ?
C83' C78' C77' 119.2(13) . . ?
C80' C79' C78' 120.7(12) . . ?
C79' C80' C81' 119.9(12) . . ?
C82' C81' C80' 119.6(11) . . ?
C82' C81' C84' 122.2(17) . . ?
C80' C81' C84' 118.2(17) . . ?
C83' C82' C81' 120.5(12) . . ?
C82' C83' C78' 119.9(12) . . ?
C1 N1 C4 108.7(7) . . ?
C22 N2 C25 111.0(7) . . ?
C46 N3 C43 109.8(6) . . ?
C64 N4 C67 111.6(7) . . ?
C13' N5 C10 127.9(12) . . ?
C13 N5 C10 121.7(9) . . ?
C34 N7 C31 127.7(8) . . ?
C34' N7 C31 127.4(7) . . ?
C55 N9 C52 125.6(7) . . ?
C55 N10 C56 122.5(8) . . ?
C76 N11 C73 126.4(7) . . ?
C18" N1S C2S 122(3) . . ?
C18S N1S C2S 103.2(7) . . ?
C18" N1S C10S 99(2) . . ?
C18S N1S C10S 112.7(9) . . ?
C2S N1S C10S 114.7(7) . . ?
C18" N1S C1S 105(3) . . ?
C18S N1S C1S 111.1(9) . . ?
C2S N1S C1S 106.2(7) . . ?
C10S N1S C1S 108.7(7) . . ?
N1S C2S C3S 116.3(7) . . ?
C4S C3S C2S 111.1(8) . . ?
C3S C4S C5S 112.2(8) . . ?
C6S C5S C4S 113.3(8) . . ?
C5S C6S C7S 111.9(9) . . ?
C8S C7S C6S 113.0(11) . . ?
C7S C8S C9S 110.3(14) . . ?
N1S C10S C11S 115.3(7) . . ?
C10S C11S C12S 110.2(6) . . ?
C13S C12S C11S 112.8(6) . . ?
C14S C13S C12S 116.3(7) . . ?
C13S C14S C15S 107.2(8) . . ?
C13S C14S C15" 121.2(17) . . ?
C14S C15S C16S 109.8(8) . . ?
C17S C16S C15S 112.8(9) . . ?
C16" C15" C14S 111.7(10) . . ?
C15" C16" C17" 112.2(10) . . ?
N1S C18S C19S 112.0(9) . . ?
C18S C19S C20S 112.0(8) . . ?
C21S C20S C19S 111.3(8) . . ?
C20S C21S C22S 113.0(8) . . ?
C21S C22S C23S 109.3(8) . . ?
C24S C23S C22S 111.5(9) . . ?
C23S C24S C25S 111.0(10) . . ?
N1S C18" C19" 128(4) . . ?
C18" C19" C20" 111.8(11) . . ?
C19" C20" C21" 111.7(10) . . ?
C22" C21" C20" 111.3(10) . . ?
C23" C22" C21" 112.5(11) . . ?
C22" C23" C24" 111.9(11) . . ?
C25" C24" C23" 112.2(11) . . ?

loop_
_geom_torsion_atom_site_label_1
_geom_torsion_atom_site_label_2
_geom_torsion_atom_site_label_3
_geom_torsion_atom_site_label_4
_geom_torsion
_geom_torsion_site_symmetry_1
_geom_torsion_site_symmetry_2
_geom_torsion_site_symmetry_3
_geom_torsion_site_symmetry_4
_geom_torsion_publ_flag
N1N C1N C2N C3N -1.3(13) . . . . ?
C1N C2N C3N C4N 2.3(13) . . . . ?
C2N C3N C4N C5N -3.0(13) . . . . ?
C3N C4N C5N N1N 2.9(13) . . . . ?
C2N C1N N1N C5N 1.1(12) . . . . ?
C2N C1N N1N O1N 179.3(7) . . . . ?
C4N C5N N1N C1N -1.9(12) . . . . ?
C4N C5N N1N O1N 179.9(7) . . . . ?
N1 C1 C2 C3 0.7(10) . . . . ?
C68 C1 C2 C3 -179.8(8) . . . . ?
C1 C2 C3 C4 0.1(10) . . . . ?
C2 C3 C4 N1 -0.9(9) . . . . ?
C2 C3 C4 C5 173.8(8) . . . . ?
C3 C4 C5 C7 -118.3(10) . . . . ?
N1 C4 C5 C7 55.9(10) . . . . ?
C3 C4 C5 C22 117.9(10) . . . . ?
N1 C4 C5 C22 -68.0(10) . . . . ?
C3 C4 C5 C6 0.3(12) . . . . ?
N1 C4 C5 C6 174.5(7) . . . . ?
C22 C5 C7 C8 156.3(8) . . . . ?
C6 C5 C7 C8 -85.4(9) . . . . ?
C4 C5 C7 C8 32.5(11) . . . . ?
C22 C5 C7 C12 -28.9(11) . . . . ?
C6 C5 C7 C12 89.3(10) . . . . ?
C4 C5 C7 C12 -152.8(8) . . . . ?
C12 C7 C8 C9 2.6(13) . . . . ?
C5 C7 C8 C9 177.6(8) . . . . ?
C7 C8 C9 C10 0.4(13) . . . . ?
C8 C9 C10 C11 -3.2(13) . . . . ?
C8 C9 C10 N5 174.0(8) . . . . ?
C9 C10 C11 C12 2.9(13) . . . . ?
N5 C10 C11 C12 -174.3(8) . . . . ?
C10 C11 C12 C7 0.1(13) . . . . ?
C8 C7 C12 C11 -2.8(12) . . . . ?
C5 C7 C12 C11 -177.8(8) . . . . ?
C14 N6 C13 O1 -0.9(3) . . . . ?
C14 N6 C13 N5 176.7(14) . . . . ?
C13 N6 C14 C15 178.7(4) . . . . ?
N6 C14 C15 C16 156.8(12) . . . . ?
N6 C14 C15 C20 -33.8(14) . . . . ?
C20 C15 C16 C17 0.0 . . . . ?
C14 C15 C16 C17 169.0(11) . . . . ?
C15 C16 C17 C18 0.0 . . . . ?
C16 C17 C18 C19 0.0 . . . . ?
C16 C17 C18 C21 178.2(18) . . . . ?
C17 C18 C19 C20 0.0 . . . . ?
C21 C18 C19 C20 -178.2(19) . . . . ?
C18 C19 C20 C15 0.0 . . . . ?
C16 C15 C20 C19 0.0 . . . . ?
C14 C15 C20 C19 -169.8(11) . . . . ?
C14' N6' C13' O1' 15.5(10) . . . . ?
C14' N6' C13' N5 -180(2) . . . . ?
C13' N6' C14' C15' -163.2(12) . . . . ?
N6' C14' C15' C20' -61(2) . . . . ?
N6' C14' C15' C16' 119(2) . . . . ?
C20' C15' C16' C17' 0.0(4) . . . . ?
C14' C15' C16' C17' -180.0(3) . . . . ?
C15' C16' C17' C18' -0.1(6) . . . . ?
C16' C17' C18' C19' 0.2(8) . . . . ?
C16' C17' C18' C21' -180.0(4) . . . . ?
C17' C18' C19' C20' -0.1(9) . . . . ?
C21' C18' C19' C20' -180.0(5) . . . . ?
C16' C15' C20' C19' 0.1(6) . . . . ?
C14' C15' C20' C19' -179.9(4) . . . . ?
C18' C19' C20' C15' 0.0(8) . . . . ?
C7 C5 C22 C23 116.3(10) . . . . ?
C6 C5 C22 C23 -2.4(12) . . . . ?
C4 C5 C22 C23 -119.6(10) . . . . ?
C7 C5 C22 N2 -56.3(10) . . . . ?
C6 C5 C22 N2 -175.0(7) . . . . ?
C4 C5 C22 N2 67.8(10) . . . . ?
N2 C22 C23 C24 1.3(9) . . . . ?
C5 C22 C23 C24 -172.2(8) . . . . ?
C22 C23 C24 C25 -0.5(10) . . . . ?
C23 C24 C25 N2 -0.5(9) . . . . ?
C23 C24 C25 C26 176.1(8) . . . . ?
C24 C25 C26 C43 109.3(10) . . . . ?
N2 C25 C26 C43 -74.5(9) . . . . ?
C24 C25 C26 C28 -126.5(9) . . . . ?
N2 C25 C26 C28 49.7(9) . . . . ?
C24 C25 C26 C27 -9.5(12) . . . . ?
N2 C25 C26 C27 166.6(7) . . . . ?
C25 C26 C28 C33 -148.7(8) . . . . ?
C43 C26 C28 C33 -24.6(11) . . . . ?
C27 C26 C28 C33 93.5(9) . . . . ?
C25 C26 C28 C29 33.2(10) . . . . ?
C43 C26 C28 C29 157.3(7) . . . . ?
C27 C26 C28 C29 -84.6(9) . . . . ?
C33 C28 C29 C30 1.7(12) . . . . ?
C26 C28 C29 C30 179.9(7) . . . . ?
C28 C29 C30 C31 0.8(12) . . . . ?
C29 C30 C31 C32 -2.2(12) . . . . ?
C29 C30 C31 N7 173.9(7) . . . . ?
C30 C31 C32 C33 1.1(12) . . . . ?
N7 C31 C32 C33 -174.7(8) . . . . ?
C31 C32 C33 C28 1.6(12) . . . . ?
C29 C28 C33 C32 -2.9(12) . . . . ?
C26 C28 C33 C32 179.0(7) . . . . ?
C35 N8 C34 O2 -0.1(3) . . . . ?
C35 N8 C34 N7 169.9(18) . . . . ?
C34 N8 C35 C36 173.1(16) . . . . ?
N8 C35 C36 C37 136(2) . . . . ?
N8 C35 C36 C41 -42(3) . . . . ?
C41 C36 C37 C38 -6(4) . . . . ?
C35 C36 C37 C38 176(2) . . . . ?
C36 C37 C38 C39 12(5) . . . . ?
C37 C38 C39 C40 -15(6) . . . . ?
C37 C38 C39 C42 179(3) . . . . ?
C38 C39 C40 C41 10(5) . . . . ?
C42 C39 C40 C41 177(3) . . . . ?
C37 C36 C41 C40 2(4) . . . . ?
C35 C36 C41 C40 -180(2) . . . . ?
C39 C40 C41 C36 -4(4) . . . . ?
C35' N8' C34' O2' -0.1(4) . . . . ?
C35' N8' C34' N7 179.8(15) . . . . ?
C34' N8' C35' C36' -112.0(18) . . . . ?
N8' C35' C36' C37' -19(3) . . . . ?
N8' C35' C36' C41' 165.4(18) . . . . ?
C41' C36' C37' C38' -3(3) . . . . ?
C35' C36' C37' C38' -179(2) . . . . ?
C36' C37' C38' C39' 5(4) . . . . ?
C37' C38' C39' C40' -3(4) . . . . ?
C37' C38' C39' C42' 176(2) . . . . ?
C38' C39' C40' C41' -1(4) . . . . ?
C42' C39' C40' C41' 179.6(19) . . . . ?
C37' C36' C41' C40' -1(3) . . . . ?
C35' C36' C41' C40' 175(2) . . . . ?
C39' C40' C41' C36' 3(3) . . . . ?
C25 C26 C43 C44 -102.2(11) . . . . ?
C28 C26 C43 C44 134.5(9) . . . . ?
C27 C26 C43 C44 16.9(12) . . . . ?
C25 C26 C43 N3 74.1(10) . . . . ?
C28 C26 C43 N3 -49.1(10) . . . . ?
C27 C26 C43 N3 -166.7(7) . . . . ?
N3 C43 C44 C45 3.5(10) . . . . ?
C26 C43 C44 C45 -179.8(8) . . . . ?
C43 C44 C45 C46 -2.4(10) . . . . ?
C44 C45 C46 N3 0.3(10) . . . . ?
C44 C45 C46 C47 175.1(9) . . . . ?
C45 C46 C47 C64 117.9(10) . . . . ?
N3 C46 C47 C64 -67.9(10) . . . . ?
C45 C46 C47 C49 -116.6(10) . . . . ?
N3 C46 C47 C49 57.6(10) . . . . ?
C45 C46 C47 C48 -0.6(13) . . . . ?
N3 C46 C47 C48 173.7(7) . . . . ?
C64 C47 C49 C50 155.6(7) . . . . ?
C46 C47 C49 C50 31.6(10) . . . . ?
C48 C47 C49 C50 -85.4(9) . . . . ?
C64 C47 C49 C54 -28.7(10) . . . . ?
C46 C47 C49 C54 -152.7(7) . . . . ?
C48 C47 C49 C54 90.3(9) . . . . ?
C54 C49 C50 C51 -0.2(11) . . . . ?
C47 C49 C50 C51 175.7(7) . . . . ?
C49 C50 C51 C52 0.1(12) . . . . ?
C50 C51 C52 C53 0.4(12) . . . . ?
C50 C51 C52 N9 -176.1(7) . . . . ?
C51 C52 C53 C54 -0.9(12) . . . . ?
N9 C52 C53 C54 175.4(7) . . . . ?
C52 C53 C54 C49 0.9(12) . . . . ?
C50 C49 C54 C53 -0.3(11) . . . . ?
C47 C49 C54 C53 -176.3(7) . . . . ?
N10 C56 C57 C58 113.6(12) . . . . ?
N10 C56 C57 C62 -63.9(14) . . . . ?
C62 C57 C58 C59 -2.1(19) . . . . ?
C56 C57 C58 C59 -179.8(11) . . . . ?
C57 C58 C59 C60 0(2) . . . . ?
C58 C59 C60 C61 4(2) . . . . ?
C58 C59 C60 C63 -179.7(13) . . . . ?
C59 C60 C61 C62 -4(2) . . . . ?
C63 C60 C61 C62 179.2(14) . . . . ?
C58 C57 C62 C61 1(2) . . . . ?
C56 C57 C62 C61 179.1(13) . . . . ?
C60 C61 C62 C57 2(2) . . . . ?
C46 C47 C64 N4 72.7(10) . . . . ?
C49 C47 C64 N4 -51.3(10) . . . . ?
C48 C47 C64 N4 -169.2(7) . . . . ?
C46 C47 C64 C65 -110.6(10) . . . . ?
C49 C47 C64 C65 125.4(9) . . . . ?
C48 C47 C64 C65 7.6(12) . . . . ?
N4 C64 C65 C66 0.1(9) . . . . ?
C47 C64 C65 C66 -177.1(8) . . . . ?
C64 C65 C66 C67 0.6(10) . . . . ?
C65 C66 C67 N4 -1.0(9) . . . . ?
C65 C66 C67 C68 177.9(9) . . . . ?
C66 C67 C68 C70 -134.1(10) . . . . ?
N4 C67 C68 C70 44.6(10) . . . . ?
C66 C67 C68 C1 101.8(11) . . . . ?
N4 C67 C68 C1 -79.5(9) . . . . ?
C66 C67 C68 C69 -15.9(13) . . . . ?
N4 C67 C68 C69 162.7(7) . . . . ?
C2 C1 C68 C67 -107.1(10) . . . . ?
N1 C1 C68 C67 72.4(10) . . . . ?
C2 C1 C68 C70 128.5(10) . . . . ?
N1 C1 C68 C70 -52.1(10) . . . . ?
C2 C1 C68 C69 11.1(12) . . . . ?
N1 C1 C68 C69 -169.5(7) . . . . ?
C67 C68 C70 C75 -146.3(8) . . . . ?
C1 C68 C70 C75 -23.0(11) . . . . ?
C69 C68 C70 C75 94.8(9) . . . . ?
C67 C68 C70 C71 34.5(11) . . . . ?
C1 C68 C70 C71 157.8(8) . . . . ?
C69 C68 C70 C71 -84.4(10) . . . . ?
C75 C70 C71 C72 2.1(12) . . . . ?
C68 C70 C71 C72 -178.6(8) . . . . ?
C70 C71 C72 C73 -0.6(13) . . . . ?
C71 C72 C73 C74 -2.2(13) . . . . ?
C71 C72 C73 N11 180.0(8) . . . . ?
C72 C73 C74 C75 3.2(13) . . . . ?
N11 C73 C74 C75 -179.1(8) . . . . ?
C73 C74 C75 C70 -1.7(14) . . . . ?
C71 C70 C75 C74 -1.0(13) . . . . ?
C68 C70 C75 C74 179.8(8) . . . . ?
O4 C76 N12 C77 13(3) . . . . ?
N11 C76 N12 C77 -170.5(16) . . . . ?
N12' C76 N12 C77 -27(10) . . . . ?
C76 N12 C77 C78 -179.5(14) . . . . ?
N12 C77 C78 C79 14.7(15) . . . . ?
N12 C77 C78 C83 -165.3(15) . . . . ?
C83 C78 C79 C80 0.0 . . . . ?
C77 C78 C79 C80 179.99(9) . . . . ?
C78 C79 C80 C81 0.0 . . . . ?
C79 C80 C81 C82 0.0 . . . . ?
C79 C80 C81 C84 179.9(3) . . . . ?
C80 C81 C82 C83 0.0 . . . . ?
C84 C81 C82 C83 -179.9(3) . . . . ?
C81 C82 C83 C78 0.0 . . . . ?
C79 C78 C83 C82 0.0 . . . . ?
C77 C78 C83 C82 -179.99(8) . . . . ?
O4 C76 N12' C77' -24(4) . . . . ?
N12 C76 N12' C77' 120(14) . . . . ?
N11 C76 N12' C77' 159(2) . . . . ?
C76 N12' C77' C78' 134(3) . . . . ?
N12' C77' C78' C79' 108(2) . . . . ?
N12' C77' C78' C83' -72(2) . . . . ?
C83' C78' C79' C80' 0.0(4) . . . . ?
C77' C78' C79' C80' 180.0(3) . . . . ?
C78' C79' C80' C81' -0.1(6) . . . . ?
C79' C80' C81' C82' 0.2(8) . . . . ?
C79' C80' C81' C84' 179.9(4) . . . . ?
C80' C81' C82' C83' -0.2(9) . . . . ?
C84' C81' C82' C83' -179.9(5) . . . . ?
C81' C82' C83' C78' 0.1(8) . . . . ?
C79' C78' C83' C82' 0.0(6) . . . . ?
C77' C78' C83' C82' -180.0(4) . . . . ?
C2 C1 N1 C4 -1.2(9) . . . . ?
C68 C1 N1 C4 179.2(7) . . . . ?
C3 C4 N1 C1 1.3(9) . . . . ?
C5 C4 N1 C1 -174.0(7) . . . . ?
C23 C22 N2 C25 -1.6(9) . . . . ?
C5 C22 N2 C25 172.6(7) . . . . ?
C24 C25 N2 C22 1.3(9) . . . . ?
C26 C25 N2 C22 -175.8(7) . . . . ?
C45 C46 N3 C43 1.8(9) . . . . ?
C47 C46 N3 C43 -173.6(7) . . . . ?
C44 C43 N3 C46 -3.4(9) . . . . ?
C26 C43 N3 C46 179.5(7) . . . . ?
C65 C64 N4 C67 -0.7(9) . . . . ?
C47 C64 N4 C67 176.8(7) . . . . ?
C66 C67 N4 C64 1.1(9) . . . . ?
C68 C67 N4 C64 -177.9(7) . . . . ?
O1' C13' N5 C13 81(4) . . . . ?
N6' C13' N5 C13 -83(4) . . . . ?
O1' C13' N5 C10 4(2) . . . . ?
N6' C13' N5 C10 -159.5(9) . . . . ?
O1 C13 N5 C13' -90(4) . . . . ?
N6 C13 N5 C13' 93(4) . . . . ?
O1 C13 N5 C10 25.6(17) . . . . ?
N6 C13 N5 C10 -151.9(7) . . . . ?
C11 C10 N5 C13' -151.2(13) . . . . ?
C9 C10 N5 C13' 31.7(16) . . . . ?
C11 C10 N5 C13 -172.6(10) . . . . ?
C9 C10 N5 C13 10.3(14) . . . . ?
O2 C34 N7 C34' 84(18) . . . . ?
N8 C34 N7 C34' -87(18) . . . . ?
O2 C34 N7 C31 2(2) . . . . ?
N8 C34 N7 C31 -167.8(9) . . . . ?
O2' C34' N7 C34 -114(18) . . . . ?
N8' C34' N7 C34 66(18) . . . . ?
O2' C34' N7 C31 -13.5(18) . . . . ?
N8' C34' N7 C31 166.6(8) . . . . ?
C32 C31 N7 C34 -18.6(16) . . . . ?
C30 C31 N7 C34 165.4(13) . . . . ?
C32 C31 N7 C34' -21.1(16) . . . . ?
C30 C31 N7 C34' 162.9(12) . . . . ?
O3 C55 N9 C52 13.6(13) . . . . ?
N10 C55 N9 C52 -167.6(7) . . . . ?
C51 C52 N9 C55 -153.5(8) . . . . ?
C53 C52 N9 C55 30.1(12) . . . . ?
O3 C55 N10 C56 4.5(13) . . . . ?
N9 C55 N10 C56 -174.3(7) . . . . ?
C57 C56 N10 C55 97.8(11) . . . . ?
O4 C76 N11 C73 -18.3(15) . . . . ?
N12 C76 N11 C73 164.9(13) . . . . ?
N12' C76 N11 C73 158.2(19) . . . . ?
C74 C73 N11 C76 18.8(14) . . . . ?
C72 C73 N11 C76 -163.4(9) . . . . ?
C18" N1S C2S C3S 62(3) . . . . ?
C18S N1S C2S C3S 65.5(12) . . . . ?
C10S N1S C2S C3S -57.5(11) . . . . ?
C1S N1S C2S C3S -177.5(8) . . . . ?
N1S C2S C3S C4S 163.3(8) . . . . ?
C2S C3S C4S C5S -76.6(12) . . . . ?
C3S C4S C5S C6S 175.0(10) . . . . ?
C4S C5S C6S C7S -179.6(10) . . . . ?
C5S C6S C7S C8S -170.6(13) . . . . ?
C6S C7S C8S C9S 172.4(14) . . . . ?
C18" N1S C10S C11S -178(3) . . . . ?
C18S N1S C10S C11S -163.4(9) . . . . ?
C2S N1S C10S C11S -45.7(11) . . . . ?
C1S N1S C10S C11S 72.9(10) . . . . ?
N1S C10S C11S C12S -176.1(8) . . . . ?
C10S C11S C12S C13S -179.6(8) . . . . ?
C11S C12S C13S C14S 60.5(12) . . . . ?
C12S C13S C14S C15S 162.5(11) . . . . ?
C12S C13S C14S C15" -171.2(12) . . . . ?
C13S C14S C15S C16S 179.1(13) . . . . ?
C15" C14S C15S C16S 54(3) . . . . ?
C14S C15S C16S C17S -179.0(16) . . . . ?
C13S C14S C15" C16" -79(3) . . . . ?
C15S C14S C15" C16" -13(2) . . . . ?
C14S C15" C16" C17" -179(4) . . . . ?
C18" N1S C18S C19S -8(8) . . . . ?
C2S N1S C18S C19S 179.8(11) . . . . ?
C10S N1S C18S C19S -55.9(14) . . . . ?
C1S N1S C18S C19S 66.4(14) . . . . ?
N1S C18S C19S C20S -168.4(13) . . . . ?
C18S C19S C20S C21S 177.0(14) . . . . ?
C19S C20S C21S C22S -176.0(15) . . . . ?
C20S C21S C22S C23S -175.0(17) . . . . ?
C21S C22S C23S C24S 178(2) . . . . ?
C22S C23S C24S C25S -170(2) . . . . ?
C18S N1S C18" C19" 50(7) . . . . ?
C2S N1S C18" C19" 59(8) . . . . ?
C10S N1S C18" C19" -174(7) . . . . ?
C1S N1S C18" C19" -62(8) . . . . ?
N1S C18" C19" C20" 158(5) . . . . ?
C18" C19" C20" C21" 101(5) . . . . ?
C19" C20" C21" C22" 179(6) . . . . ?
C20" C21" C22" C23" 180(7) . . . . ?
C21" C22" C23" C24" 163(7) . . . . ?
C22" C23" C24" C25" 125(7) . . . . ?

_refine_diff_density_max         1.105
_refine_diff_density_min         -0.479
_refine_diff_density_rms         0.121
_shelxl_version_number           2014-3
_shelx_res_file                  
;
TITL mo_AGSC29_0m in P2(1)/n
CELL 0.71073  10.9481  39.5587  24.4460  90.000  92.404  90.000
ZERR    4.00   0.0017   0.0071   0.0042   0.000   0.005   0.000
LATT 1
SYMM 0.5-X, 0.5+Y, 0.5-Z
SFAC C  H  N  O  Cl
UNIT 456  572  56  20  4
L.S. 20
BOND
FMAP 2
ACTA
CONF
PLAN 30
CONF
DFIX 1.43 0.01 C52 N9 C73 N11 C10 N5 C31 N7
DFIX 1.37 0.01 N9 C55 C55 N10 N11 C76 C76 N12 C76 N12' N5 C13 N5 C13'
DFIX 1.37 0.01 C13 N6 C13' N6' N7 C34 N7 C34' C34' N8 C34 N8
DFIX 1.45 0.01 N10 C56 N12 C77 N12' C77' N6 C14 N6' C14' N8 C35 N8' C35'
DFIX 1.53 0.01 C56 C57 C77 C78 C77' C78' C14 C15 C14' C15' C35 C36 C35' C36'
TEMP -173.0000
WGHT    0.200000
FVAR       0.07086   0.78598
MOLE 1
CL1   5    0.597905    0.591073    0.206361    10.70000    0.05769    0.02753 =
         0.03512    0.00057    0.00022    0.01520
CL2   5    0.335114    0.604448    0.154484    10.30000    0.05317    0.04016 =
         0.05765   -0.00817   -0.00362    0.01397
MOLE 2
C1N   1    0.807786    0.654940    0.078668    11.00000    0.03014    0.05525 =
         0.06274   -0.00749    0.00944    0.00268
AFIX  43
H1N   2    0.748878    0.672397    0.081729    11.00000   -1.20000
AFIX   0
C2N   1    0.833273    0.633568    0.122028    11.00000    0.04110    0.06093 =
         0.05043   -0.00208    0.01045   -0.00116
AFIX  43
H2N   2    0.792852    0.636663    0.155298    11.00000   -1.20000
AFIX   0
C3N   1    0.916283    0.607859    0.117827    11.00000    0.03975    0.05202 =
         0.05181   -0.00020   -0.00677    0.00210
AFIX  43
H3N   2    0.931858    0.592582    0.147282    11.00000   -1.20000
AFIX   0
C4N   1    0.976007    0.604805    0.070119    11.00000    0.03667    0.05410 =
         0.06811    0.00017    0.00108    0.00629
AFIX  43
H4N   2    1.036829    0.587890    0.066752    11.00000   -1.20000
AFIX   0
C5N   1    0.948246    0.626215    0.026816    11.00000    0.03046    0.05493 =
         0.06199   -0.00006    0.01097    0.00539
AFIX  43
H5N   2    0.987232    0.623380   -0.006873    11.00000   -1.20000
AFIX   0
N1N   3    0.866203    0.651029    0.032299    11.00000    0.01941    0.05230 =
         0.05485   -0.00306    0.00778   -0.00267
O1N   4    0.840049    0.671775   -0.010183    11.00000    0.03006    0.04523 =
         0.06004    0.00969    0.00232    0.00075
MOLE 3
C1    1    0.918121    0.766302   -0.009738    11.00000    0.04761
C2    1    0.876099    0.798559   -0.011800    11.00000    0.05909
AFIX  43
H2    2    0.924878    0.818223   -0.015501    11.00000   -1.20000
AFIX   0
C3    1    0.747332    0.798077   -0.007520    11.00000    0.05976
AFIX  43
H3    2    0.694589    0.817152   -0.007903    11.00000   -1.20000
AFIX   0
C4    1    0.713512    0.765080   -0.002753    11.00000    0.04882
C5    1    0.588933    0.749318    0.008253    11.00000    0.04558
C6    1    0.497722    0.778337    0.013430    11.00000    0.05035
AFIX 137
H6A   2    0.489731    0.790569   -0.021397    11.00000   -1.50000
H6B   2    0.527077    0.793825    0.042380    11.00000   -1.50000
H6C   2    0.417943    0.769203    0.022623    11.00000   -1.50000
AFIX   0
C7    1    0.593735    0.729324    0.061521    11.00000    0.04688
C8    1    0.669463    0.738790    0.105994    11.00000    0.05066
AFIX  43
H8    2    0.721351    0.757802    0.102005    11.00000   -1.20000
AFIX   0
C9    1    0.673303    0.722492    0.154413    11.00000    0.05057
AFIX  43
H9    2    0.726436    0.730113    0.183569    11.00000   -1.20000
AFIX   0
C10   1    0.597682    0.693933    0.161598    11.00000    0.04971
C11   1    0.518118    0.685134    0.118633    11.00000    0.05094
AFIX  43
H11   2    0.463593    0.666735    0.122946    11.00000   -1.20000
AFIX   0
C12   1    0.515935    0.702151    0.070356    11.00000    0.04327
AFIX  43
H12   2    0.459772    0.695341    0.041784    11.00000   -1.20000
AFIX   0
PART 1 10.50
DELU 0.01 N6 > C21
SIMU 0.01 N6 > C21
FLAT 0.010 O1 C13 N6 C15 C14
N6    3    0.717350    0.657742    0.287944    10.50000    0.06442    0.06151 =
         0.05043   -0.00350   -0.00270   -0.00511
AFIX  43
H6    2    0.698986    0.636659    0.279573    10.50000   -1.20000
AFIX   0
O1    4    0.696706    0.713405    0.267553    10.50000    0.07715    0.08022 =
         0.04850   -0.00511    0.02894    0.00975
C13   1    0.672855    0.683579    0.255939    10.50000    0.04671
C14   1    0.795484    0.665335    0.336076    10.50000    0.06341
AFIX  23
H14A  2    0.750756    0.680690    0.360178    10.50000   -1.20000
H14B  2    0.868690    0.677557    0.324191    10.50000   -1.20000
AFIX  66
C15   1    0.837337    0.634395    0.369374    10.50000    0.07942
C16   1    0.941718    0.634223    0.403763    10.50000    0.08471
AFIX  43
H16   2    0.998293    0.652396    0.402688    10.50000   -1.20000
AFIX  65
C17   1    0.963322    0.607461    0.439724    10.50000    0.09556
AFIX  43
H17   2    1.034661    0.607343    0.463226    10.50000   -1.20000
AFIX  65
C18   1    0.880545    0.580871    0.441296    10.50000    0.10024
C19   1    0.776164    0.581043    0.406908    10.50000    0.10830
AFIX  43
H19   2    0.719590    0.562870    0.407983    10.50000   -1.20000
AFIX  65
C20   1    0.754559    0.607805    0.370947    10.50000    0.09598
AFIX  43
H20   2    0.683219    0.607922    0.347444    10.50000   -1.20000
AFIX   0
C21   1    0.908285    0.549716    0.481555    10.50000    0.10583
AFIX 137
H21A  2    0.831244    0.540932    0.494828    10.50000   -1.50000
H21B  2    0.960558    0.557265    0.512716    10.50000   -1.50000
H21C  2    0.950062    0.531848    0.461805    10.50000   -1.50000
AFIX   0
PART 2 10.50
SAME 0.01 N6 > C21
DELU 0.01 N6' > C21'
SIMU 0.01 N6' > C21'
FLAT 0.02 O1' C13' N6' C15'
FLAT 0.01 C14' C15' C16' C17' C18' C19' C20' C21'
N6'   3    0.671848    0.656408    0.292799    10.50000    0.11654    0.11217 =
         0.10145   -0.00894    0.00089    0.01069
AFIX  43
H6'   2    0.674666    0.635795    0.279373    10.50000   -1.20000
AFIX   0
O1'   4    0.654555    0.713011    0.276430    10.50000    0.07732    0.06978 =
         0.05762   -0.01692    0.04644   -0.00743
C13'  1    0.634780    0.683550    0.261582    10.50000    0.09924
C14'  1    0.706337    0.663905    0.349739    10.50000    0.12314
AFIX  23
H14C  2    0.630514    0.668072    0.369375    10.50000   -1.20000
H14D  2    0.753611    0.685246    0.350598    10.50000   -1.20000
AFIX   0
C15'  1    0.780907    0.637365    0.381691    10.50000    0.11688
C16'  1    0.898248    0.643357    0.404106    10.50000    0.13942
AFIX  43
H16'  2    0.935462    0.664836    0.399819    10.50000   -1.20000
AFIX   0
C17'  1    0.960456    0.617924    0.432642    10.50000    0.15300
AFIX  43
H17'  2    1.040398    0.622025    0.447804    10.50000   -1.20000
AFIX   0
C18'  1    0.906667    0.586583    0.439152    10.50000    0.15484
C19'  1    0.789915    0.580487    0.416844    10.50000    0.15352
AFIX  43
H19'  2    0.752785    0.558999    0.421158    10.50000   -1.20000
AFIX   0
C20'  1    0.727409    0.606122    0.388037    10.50000    0.14319
AFIX  43
H20'  2    0.647600    0.602008    0.372732    10.50000   -1.20000
AFIX   0
C21'  1    0.979340    0.557450    0.472200    10.50000    0.18300
AFIX 137
H21D  2    1.066278    0.558622    0.464335    10.50000   -1.50000
H21E  2    0.946664    0.535338    0.460955    10.50000   -1.50000
H21F  2    0.969591    0.560545    0.511551    10.50000   -1.50000
AFIX   0
PART 0
C22   1    0.544529    0.727141   -0.039589    11.00000    0.04421
C23   1    0.442708    0.729094   -0.073364    11.00000    0.05076
AFIX  43
H23   2    0.385763    0.747226   -0.074381    11.00000   -1.20000
AFIX   0
C24   1    0.435094    0.700202   -0.106343    11.00000    0.04957
AFIX  43
H24   2    0.372052    0.695429   -0.133117    11.00000   -1.20000
AFIX   0
C25   1    0.534324    0.679817   -0.093508    11.00000    0.04237
C26   1    0.572552    0.645890   -0.111798    11.00000    0.03920
C27   1    0.465773    0.629907   -0.146333    11.00000    0.05053
AFIX 137
H27A  2    0.392611    0.629106   -0.124605    11.00000   -1.50000
H27B  2    0.488105    0.606920   -0.157029    11.00000   -1.50000
H27C  2    0.449002    0.643577   -0.179228    11.00000   -1.50000
AFIX   0
C28   1    0.597323    0.623000   -0.062153    11.00000    0.04195
C29   1    0.527920    0.626877   -0.015071    11.00000    0.04394
AFIX  43
H29   2    0.466434    0.643820   -0.014970    11.00000   -1.20000
AFIX   0
C30   1    0.546539    0.606898    0.030635    11.00000    0.04684
AFIX  43
H30   2    0.497582    0.610004    0.061418    11.00000   -1.20000
AFIX   0
C31   1    0.636768    0.582219    0.031796    11.00000    0.04427
C32   1    0.704713    0.577032   -0.013572    11.00000    0.04608
AFIX  43
H32   2    0.765573    0.559905   -0.013091    11.00000   -1.20000
AFIX   0
C33   1    0.684415    0.596868   -0.060261    11.00000    0.04732
AFIX  43
H33   2    0.730621    0.592607   -0.091568    11.00000   -1.20000
AFIX   0
PART 1 10.50
DELU 0.01 N8 > C42
SIMU 0.01 N8 > C42
ISOR 0.01 O2 O2'
FLAT 0.01 C34 N8 C35 O2
N8    3    0.703952    0.522545    0.142742    10.50000    0.06782    0.05805 =
         0.06390    0.00180    0.00317    0.00250
AFIX  43
H8A   2    0.666452    0.533957    0.167986    10.50000   -1.20000
AFIX   0
O2    4    0.772555    0.521084    0.055086    10.50000    0.06426    0.04364 =
         0.06009   -0.00364    0.01195   -0.00845
C34   1    0.720152    0.536014    0.092357    10.50000    0.06009
C35   1    0.750473    0.488788    0.153484    10.50000    0.06907
AFIX  23
H35A  2    0.837649    0.487573    0.144415    10.50000   -1.20000
H35B  2    0.704352    0.472235    0.130332    10.50000   -1.20000
AFIX   0
C36   1    0.736980    0.480268    0.213885    10.50000    0.08985
C37   1    0.694644    0.449347    0.231242    10.50000    0.11407
AFIX  43
H37   2    0.667763    0.432875    0.205144    10.50000   -1.20000
AFIX   0
C38   1    0.691339    0.442317    0.286835    10.50000    0.13172
AFIX  43
H38   2    0.677162    0.419812    0.298556    10.50000   -1.20000
AFIX   0
C39   1    0.707791    0.466722    0.323862    10.50000    0.14936
C40   1    0.754566    0.498279    0.312962    10.50000    0.14200
AFIX  43
H40   2    0.777641    0.514075    0.340785    10.50000   -1.20000
AFIX   0
C41   1    0.765186    0.505064    0.255277    10.50000    0.11322
AFIX  43
H41   2    0.791893    0.526798    0.244358    10.50000   -1.20000
AFIX   0
C42   1    0.702679    0.459151    0.389333    10.50000    0.18540
AFIX 137
H42A  2    0.619080    0.453007    0.398201    10.50000   -1.50000
H42B  2    0.727749    0.479424    0.409927    10.50000   -1.50000
H42C  2    0.758137    0.440473    0.399195    10.50000   -1.50000
AFIX   0
PART 2 10.50
SAME 0.01 N8 > C42
DELU 0.01 N8' > C42'
SIMU 0.01 N8' > C42'
FLAT 0.01 C34' N8' C35' O2'
N8'   3    0.741632    0.530647    0.145955    10.50000    0.05607    0.05095 =
         0.06287    0.01489    0.00614    0.00330
AFIX  43
H8'   2    0.719116    0.546208    0.169203    10.50000   -1.20000
AFIX   0
O2'   4    0.743216    0.515551    0.054564    10.50000    0.06764    0.04563 =
         0.06762   -0.00211    0.00648   -0.00247
C34'  1    0.716776    0.535304    0.091758    10.50000    0.05455
C35'  1    0.804100    0.500831    0.166642    10.50000    0.06926
AFIX  23
H35C  2    0.875258    0.507615    0.190468    10.50000   -1.20000
H35D  2    0.834659    0.487607    0.135671    10.50000   -1.20000
AFIX   0
C36'  1    0.718034    0.478893    0.199245    10.50000    0.07414
C37'  1    0.610819    0.489399    0.221369    10.50000    0.07951
AFIX  43
H37'  2    0.584142    0.512071    0.216209    10.50000   -1.20000
AFIX   0
C38'  1    0.541050    0.467088    0.251263    10.50000    0.09247
AFIX  43
H38'  2    0.464011    0.474210    0.263568    10.50000   -1.20000
AFIX   0
C39'  1    0.580556    0.435961    0.262866    10.50000    0.08931
C40'  1    0.687543    0.422341    0.245483    10.50000    0.08442
AFIX  43
H40'  2    0.714454    0.400192    0.254962    10.50000   -1.20000
AFIX   0
C41'  1    0.755163    0.444734    0.211561    10.50000    0.07034
AFIX  43
H41'  2    0.828097    0.436540    0.196519    10.50000   -1.20000
AFIX   0
C42'  1    0.505279    0.410129    0.300756    10.50000    0.10985
AFIX 137
H42D  2    0.494148    0.420445    0.336652    10.50000   -1.50000
H42E  2    0.551156    0.388981    0.305434    10.50000   -1.50000
H42F  2    0.425176    0.405397    0.283011    10.50000   -1.50000
AFIX   0
PART 0
C43   1    0.681868    0.647953   -0.147093    11.00000    0.04224
C44   1    0.691657    0.645908   -0.201310    11.00000    0.05024
AFIX  43
H44   2    0.625933    0.642664   -0.227400    11.00000   -1.20000
AFIX   0
C45   1    0.817959    0.649433   -0.213482    11.00000    0.05149
AFIX  43
H45   2    0.851200    0.648150   -0.248700    11.00000   -1.20000
AFIX   0
C46   1    0.881291    0.654942   -0.165376    11.00000    0.04432
C47   1    1.018160    0.658103   -0.152024    11.00000    0.04560
C48   1    1.085843    0.653464   -0.205818    11.00000    0.05566
AFIX 137
H48A  2    1.054561    0.669816   -0.233070    11.00000   -1.50000
H48B  2    1.072242    0.630473   -0.219709    11.00000   -1.50000
H48C  2    1.173598    0.657165   -0.198749    11.00000   -1.50000
AFIX   0
C49   1    1.061468    0.629508   -0.113744    11.00000    0.04166
C50   1    1.007800    0.597856   -0.115328    11.00000    0.04414
AFIX  43
H50   2    0.938381    0.594162   -0.139207    11.00000   -1.20000
AFIX   0
C51   1    1.052354    0.571232   -0.083010    11.00000    0.04724
AFIX  43
H51   2    1.013572    0.549761   -0.085088    11.00000   -1.20000
AFIX   0
C52   1    1.152159    0.576048   -0.048228    11.00000    0.04522
C53   1    1.207752    0.607479   -0.045133    11.00000    0.04664
AFIX  43
H53   2    1.276244    0.610910   -0.020606    11.00000   -1.20000
AFIX   0
C54   1    1.164550    0.633775   -0.077307    11.00000    0.04681
AFIX  43
H54   2    1.204355    0.655099   -0.075081    11.00000   -1.20000
AFIX   0
C55   1    1.263686    0.549166    0.030916    11.00000    0.05177
C56   1    1.382728    0.514357    0.097911    11.00000    0.07085
AFIX  23
H56A  2    1.407808    0.536636    0.113024    11.00000   -1.20000
H56B  2    1.457790    0.500988    0.092691    11.00000   -1.20000
AFIX   0
C57   1    1.305641    0.496455    0.138756    11.00000    0.07404
C58   1    1.331132    0.465241    0.158401    11.00000    0.10549
AFIX  43
H58   2    1.401190    0.453748    0.146240    11.00000   -1.20000
AFIX   0
C59   1    1.257216    0.449174    0.196335    11.00000    0.11838
AFIX  43
H59   2    1.277415    0.427152    0.209306    11.00000   -1.20000
AFIX   0
C60   1    1.161138    0.464589    0.213571    11.00000    0.11752
C61   1    1.122880    0.495980    0.194124    11.00000    0.14095
AFIX  43
H61   2    1.049768    0.506380    0.205269    11.00000   -1.20000
AFIX   0
C62   1    1.199560    0.511239    0.156946    11.00000    0.12304
AFIX  43
H62   2    1.177792    0.533007    0.143327    11.00000   -1.20000
AFIX   0
C63   1    1.079796    0.444966    0.257438    11.00000    0.16978
AFIX 137
H63A  2    1.106921    0.421409    0.260526    11.00000   -1.50000
H63B  2    0.993500    0.445604    0.245092    11.00000   -1.50000
H63C  2    1.089772    0.456016    0.293225    11.00000   -1.50000
AFIX   0
C64   1    1.047715    0.692505   -0.129439    11.00000    0.04357
C65   1    1.110551    0.719794   -0.150999    11.00000    0.04839
AFIX  43
H65   2    1.142835    0.720535   -0.186449    11.00000   -1.20000
AFIX   0
C66   1    1.118537    0.745311   -0.113271    11.00000    0.04887
AFIX  43
H66   2    1.156512    0.766600   -0.118444    11.00000   -1.20000
AFIX   0
C67   1    1.063331    0.735298   -0.067127    11.00000    0.04775
C68   1    1.047405    0.752084   -0.012324    11.00000    0.04886
C69   1    1.138288    0.782089   -0.006649    11.00000    0.06003
AFIX 137
H69A  2    1.222027    0.773711   -0.009472    11.00000   -1.50000
H69B  2    1.129995    0.792995    0.028999    11.00000   -1.50000
H69C  2    1.120256    0.798518   -0.035888    11.00000   -1.50000
AFIX   0
C70   1    1.076417    0.728124    0.034931    11.00000    0.04835
C71   1    1.168152    0.703734    0.031753    11.00000    0.05001
AFIX  43
H71   2    1.214155    0.702513   -0.000285    11.00000   -1.20000
AFIX   0
C72   1    1.193423    0.681462    0.073886    11.00000    0.05514
AFIX  43
H72   2    1.255949    0.665074    0.070145    11.00000   -1.20000
AFIX   0
C73   1    1.128939    0.682375    0.122334    11.00000    0.05416
C74   1    1.040659    0.707358    0.127561    11.00000    0.05799
AFIX  43
H74   2    0.998060    0.709508    0.160447    11.00000   -1.20000
AFIX   0
C75   1    1.016010    0.729017    0.084011    11.00000    0.05372
AFIX  43
H75   2    0.953981    0.745544    0.087801    11.00000   -1.20000
AFIX   0
C76   1    1.093159    0.649719    0.207145    11.00000    0.05951
PART 1 10.50
DELU 0.01 N12 > C84
SIMU 0.01 N12 > C84
FLAT 0.01 C77 > C84
FLAT 0.01 N12 C76 C77
EADP C79' C83
N12   3    1.141375    0.620687    0.227817    10.50000    0.05440    0.06733 =
         0.04882   -0.00258    0.00286   -0.00816
AFIX  43
H12A  2    1.211065    0.612546    0.216882    10.50000   -1.20000
AFIX   0
C77   1    1.071929    0.603676    0.269030    10.50000    0.06994
AFIX  23
H77A  2    0.989789    0.598113    0.253060    10.50000   -1.20000
H77B  2    1.060994    0.619384    0.299969    10.50000   -1.20000
AFIX  66
C78   1    1.132081    0.571251    0.290974    10.50000    0.07246
C79   1    1.253742    0.564030    0.281726    10.50000    0.07819
AFIX  43
H79   2    1.300985    0.579365    0.261458    10.50000   -1.20000
AFIX  65
C80   1    1.306280    0.534373    0.302133    10.50000    0.10693
AFIX  43
H80   2    1.389430    0.529438    0.295812    10.50000   -1.20000
AFIX  65
C81   1    1.237156    0.511935    0.331789    10.50000    0.11382
C82   1    1.115494    0.519156    0.341037    10.50000    0.11858
AFIX  43
H82   2    1.068252    0.503821    0.361305    10.50000   -1.20000
AFIX  65
C83   1    1.062956    0.548814    0.320631    10.50000    0.11561
AFIX  43
H83   2    0.979806    0.553749    0.326952    10.50000   -1.20000
AFIX   0
C84   1    1.300109    0.476992    0.355600    10.50000    0.14585
AFIX 137
H84A  2    1.361368    0.469118    0.330418    10.50000   -1.50000
H84B  2    1.237022    0.459629    0.358969    10.50000   -1.50000
H84C  2    1.339546    0.481354    0.391638    10.50000   -1.50000
AFIX   0
PART 2 10.50
DELU 0.01 N12' > C84'
SIMU 0.01 N12' > C84'
SAME 0.01 N12 > C84
FLAT 0.01 C77' > C84'
N12'  3    1.120833    0.618690    0.229773    10.50000    0.10987    0.11718 =
         0.09953    0.00376    0.01096   -0.00935
AFIX  43
H12'  2    1.158469    0.603270    0.210741    10.50000   -1.20000
AFIX   0
C77'  1    1.087291    0.611709    0.285278    10.50000    0.12111
AFIX  23
H77C  2    1.032824    0.630239    0.296379    10.50000   -1.20000
H77D  2    1.162792    0.613353    0.308870    10.50000   -1.20000
AFIX   0
C78'  1    1.025082    0.578564    0.299355    10.50000    0.12906
C79'  1    1.086519    0.553464    0.329321    10.50000    0.11561
AFIX  43
H79'  2    1.169187    0.556907    0.341402    10.50000   -1.20000
AFIX   0
C80'  1    1.028325    0.523442    0.341756    10.50000    0.13629
AFIX  43
H80'  2    1.071134    0.506438    0.362211    10.50000   -1.20000
AFIX   0
C81'  1    0.907096    0.518260    0.324225    10.50000    0.14703
C82'  1    0.845402    0.543264    0.294186    10.50000    0.14748
AFIX  43
H82'  2    0.762773    0.539765    0.282091    10.50000   -1.20000
AFIX   0
C83'  1    0.903588    0.573319    0.281712    10.50000    0.13201
AFIX  43
H83'  2    0.860779    0.590296    0.261196    10.50000   -1.20000
AFIX   0
C84'  1    0.841948    0.482259    0.339810    10.50000    0.19970
AFIX 137
H84D  2    0.767530    0.486780    0.359501    10.50000   -1.50000
H84E  2    0.898629    0.468835    0.363054    10.50000   -1.50000
H84F  2    0.820865    0.469711    0.306161    10.50000   -1.50000
AFIX   0
PART 0
N1    3    0.818187    0.745272   -0.004838    11.00000    0.01568    0.04413 =
         0.08300   -0.00119    0.00829    0.00403
AFIX  43
H1    2    0.820472    0.723055   -0.003296    11.00000   -1.20000
AFIX   0
N2    3    0.601524    0.697333   -0.052541    11.00000    0.02398    0.04743 =
         0.05451   -0.00147    0.00602    0.00263
AFIX  43
H2A   2    0.670940    0.690231   -0.037130    11.00000   -1.20000
AFIX   0
N3    3    0.798385    0.654716   -0.124693    11.00000    0.02026    0.05856 =
         0.04765    0.00095    0.00460   -0.00126
AFIX  43
H3A   2    0.816232    0.658305   -0.089741    11.00000   -1.20000
AFIX   0
N4    3    1.019487    0.703115   -0.078002    11.00000    0.02129    0.04719 =
         0.06202    0.00433   -0.00124   -0.00053
AFIX  43
H4    2    0.978573    0.690943   -0.054839    11.00000   -1.20000
AFIX   0
N5    3    0.604748    0.673708    0.209379    11.00000    0.05022    0.06453 =
         0.06885   -0.00942    0.00770    0.00076
AFIX  43
H5    2    0.564991    0.654378    0.209624    11.00000   -1.20000
AFIX   0
N7    3    0.657070    0.565239    0.082707    11.00000    0.04709    0.04200 =
         0.06761    0.00268    0.00813    0.00541
AFIX  43
H7    2    0.625081    0.574746    0.111334    11.00000   -1.20000
AFIX   0
N9    3    1.199922    0.547777   -0.018423    11.00000    0.05409    0.03990 =
         0.07038   -0.00225    0.00328   -0.00115
AFIX  43
H9A   2    1.187406    0.527656   -0.032950    11.00000   -1.20000
AFIX   0
N10   3    1.319897    0.519340    0.045304    11.00000    0.05642    0.05333 =
         0.07536   -0.00022   -0.00227    0.01072
AFIX  43
H10   2    1.317693    0.502570    0.021633    11.00000   -1.20000
AFIX   0
N11   3    1.161114    0.658359    0.163755    11.00000    0.03846    0.08109 =
         0.06913   -0.00210   -0.00366    0.00256
AFIX  43
H11A  2    1.231854    0.648048    0.161144    11.00000   -1.20000
AFIX   0
O3    4    1.268778    0.574432    0.060246    11.00000    0.05215    0.05623 =
         0.06503   -0.00606   -0.00555   -0.00119
O4    4    1.010596    0.666045    0.224420    11.00000    0.07151    0.07935 =
         0.07376   -0.02027    0.01486   -0.00477
DFIX 1.47 0.01 N1S C10S N1S C2S N1S C18S N1S C18"
DFIX 1.54 0.01 C2S C3S C3S C4S C4S C5S C5S C6S C6S C7S C7S C8S C8S C9S
DFIX 1.54 0.01 C10S C11S C11S C12S C12S C13S C13S C14S
DFIX 1.54 0.01 C14S C15S C15S C16S C16S C17S
DFIX 1.54 0.01 C14S C15" C15" C16" C16" C17"
DFIX 2.55 0.01 C10S C12S C12S C14S C11S C13S
DFIX 2.55 0.01 C14S C16S C15S C17S C14S C16" C15" C17"
DFIX 1.54 0.01 C18S C19S C19S C20S C20S C21S C21S C22S C22S C23S C23S C24S
DFIX 1.54 0.01 C24S C25S
DFIX 1.54 0.01 C18" C19" C19" C20" C20" C21" C21" C22" C22" C23" C23" C24"
DFIX 1.54 0.01 C24" C25"
DFIX 2.55 0.01 C18S C20S C20S C22S C22S C24S C19S C21S C21S C23S C23S C25S
DFIX 2.55 0.01 C18" C20" C19" C21" C20" C22" C21" C23" C22" C24" C23" C25"
MOLE 3
N1S   3    0.263498    0.737173    0.302629    11.00000    0.04795    0.06236 =
         0.08270   -0.03315   -0.01609    0.01493
C1S   1    0.275877    0.755295    0.356148    11.00000    0.07101
AFIX 137
H1S1  2    0.232437    0.742712    0.383874    11.00000   -1.50000
H1S2  2    0.240751    0.777995    0.352223    11.00000   -1.50000
H1S3  2    0.362568    0.757072    0.367477    11.00000   -1.50000
AFIX   0
C2S   1    0.331916    0.757672    0.263037    11.00000    0.06808
AFIX  23
H2S1  2    0.418433    0.758880    0.276391    11.00000   -1.20000
H2S2  2    0.298944    0.780974    0.263116    11.00000   -1.20000
AFIX   0
C3S   1    0.328508    0.744896    0.203357    11.00000    0.08042
AFIX  23
H3S1  2    0.383619    0.725185    0.200570    11.00000   -1.20000
H3S2  2    0.244535    0.737449    0.192667    11.00000   -1.20000
AFIX   0
C4S   1    0.367606    0.772306    0.164681    11.00000    0.08172
AFIX  23
H4S1  2    0.389769    0.761878    0.129644    11.00000   -1.20000
H4S2  2    0.441191    0.783750    0.180659    11.00000   -1.20000
AFIX   0
C5S   1    0.266952    0.798568    0.153442    11.00000    0.08666
AFIX  23
H5S1  2    0.196094    0.787373    0.134601    11.00000   -1.20000
H5S2  2    0.239651    0.807394    0.188802    11.00000   -1.20000
AFIX   0
C6S   1    0.307296    0.827919    0.118785    11.00000    0.10191
AFIX  23
H6S1  2    0.333696    0.819252    0.083173    11.00000   -1.20000
H6S2  2    0.378305    0.839170    0.137411    11.00000   -1.20000
AFIX   0
C7S   1    0.204277    0.853939    0.108666    11.00000    0.12203
AFIX  23
H7S1  2    0.128948    0.841947    0.095964    11.00000   -1.20000
H7S2  2    0.187463    0.865260    0.143674    11.00000   -1.20000
AFIX   0
C8S   1    0.235348    0.880936    0.066081    11.00000    0.18171
AFIX  23
H8SA  2    0.262324    0.869784    0.032403    11.00000   -1.20000
H8SB  2    0.303252    0.895253    0.080779    11.00000   -1.20000
AFIX   0
C9S   1    0.122415    0.903221    0.052180    11.00000    0.21249
AFIX 137
H9S1  2    0.136199    0.916265    0.018921    11.00000   -1.50000
H9S2  2    0.109106    0.918729    0.082620    11.00000   -1.50000
H9S3  2    0.050292    0.888807    0.046180    11.00000   -1.50000
AFIX   0
C10S  1    0.130934    0.732743    0.287858    11.00000    0.07091
AFIX  23
H10A  2    0.090337    0.723426    0.320000    11.00000   -1.20000
H10B  2    0.122581    0.715813    0.258113    11.00000   -1.20000
AFIX   0
C11S  1    0.062939    0.765068    0.269246    11.00000    0.06302
AFIX  23
H11B  2    0.097642    0.773646    0.235166    11.00000   -1.20000
H11C  2    0.073815    0.782720    0.297741    11.00000   -1.20000
AFIX   0
C12S  1   -0.075004    0.757602    0.259028    11.00000    0.07693
AFIX  23
H12B  2   -0.084900    0.739673    0.230937    11.00000   -1.20000
H12C  2   -0.108825    0.748981    0.293269    11.00000   -1.20000
AFIX   0
C13S  1   -0.147193    0.788511    0.240164    11.00000    0.07488
AFIX  23
H13A  2   -0.234510    0.782098    0.236103    11.00000   -1.20000
H13B  2   -0.139856    0.805814    0.269377    11.00000   -1.20000
AFIX   0
C14S  1   -0.110522    0.804428    0.187405    11.00000    0.08901
PART 1 10.70
AFIX  23
H14E  2   -0.094657    0.786748    0.159933    10.70000   -1.20000
H14F  2   -0.035226    0.817998    0.193582    10.70000   -1.20000
AFIX  23
PART 2 10.30
H14G  2   -0.129465    0.787879    0.157876    10.30000   -1.20000
H14H  2   -0.020507    0.806994    0.189796    10.30000   -1.20000
AFIX   0
PART 0
PART 1  10.70
C15S  1   -0.216838    0.827161    0.167112    10.70000    0.08686
AFIX  23
H15A  2   -0.233453    0.844382    0.195228    10.70000   -1.20000
H15B  2   -0.291563    0.813366    0.160830    10.70000   -1.20000
AFIX   0
C16S  1   -0.183900    0.844768    0.113288    10.70000    0.10370
AFIX  23
H16A  2   -0.107787    0.857945    0.119770    10.70000   -1.20000
H16B  2   -0.167990    0.827333    0.085421    10.70000   -1.20000
AFIX   0
C17S  1   -0.284704    0.868353    0.091059    10.70000    0.13966
AFIX 137
H17A  2   -0.293146    0.866032    0.051167    10.70000   -1.50000
H17B  2   -0.263484    0.891771    0.100454    10.70000   -1.50000
H17C  2   -0.362154    0.862388    0.107293    10.70000   -1.50000
AFIX   0
PART 2 10.30
C15"  1   -0.164405    0.838859    0.168049    10.30000    0.08096
AFIX  23
H15C  2   -0.166531    0.854453    0.199670    10.30000   -1.20000
H15D  2   -0.110752    0.848940    0.140816    10.30000   -1.20000
AFIX   0
C16"  1   -0.294068    0.834946    0.142383    10.30000    0.10344
AFIX  23
H16C  2   -0.347814    0.825110    0.169805    10.30000   -1.20000
H16D  2   -0.291981    0.819077    0.111122    10.30000   -1.20000
AFIX   0
C17"  1   -0.347918    0.868930    0.122304    10.30000    0.17550
AFIX  33
H17D  2   -0.430421    0.865291    0.106277    10.30000   -1.50000
H17E  2   -0.351712    0.884578    0.153265    10.30000   -1.50000
H17F  2   -0.295891    0.878546    0.094594    10.30000   -1.50000
AFIX   0
PART 1 10.80
DELU 0.01 C18S > C25S
SIMU 0.01 C18S > C25S
C18S  1    0.331070    0.704785    0.304586    10.80000    0.08644
AFIX  23
H18A  2    0.417210    0.709105    0.316479    10.80000   -1.20000
H18B  2    0.330493    0.694887    0.267381    10.80000   -1.20000
AFIX   0
C19S  1    0.275644    0.679596    0.343573    10.80000    0.09054
AFIX  23
H19A  2    0.196049    0.671672    0.327683    10.80000   -1.20000
H19B  2    0.260434    0.691038    0.378655    10.80000   -1.20000
AFIX   0
C20S  1    0.359859    0.648850    0.354673    10.80000    0.11524
AFIX  23
H20A  2    0.371499    0.636622    0.319943    10.80000   -1.20000
H20B  2    0.440918    0.656786    0.368830    10.80000   -1.20000
AFIX   0
C21S  1    0.306134    0.624885    0.395949    10.80000    0.12750
AFIX  23
H21G  2    0.227653    0.615880    0.380527    10.80000   -1.20000
H21H  2    0.288695    0.637674    0.429545    10.80000   -1.20000
AFIX   0
C22S  1    0.391636    0.595044    0.411302    10.80000    0.15187
AFIX  23
H22A  2    0.467161    0.603580    0.430247    10.80000   -1.20000
H22B  2    0.414792    0.583044    0.377742    10.80000   -1.20000
AFIX   0
C23S  1    0.324834    0.570387    0.449377    10.80000    0.17400
AFIX  23
H23A  2    0.304485    0.582361    0.483372    10.80000   -1.20000
H23B  2    0.247367    0.562869    0.430877    10.80000   -1.20000
AFIX   0
C24S  1    0.404084    0.539352    0.464047    10.80000    0.21104
AFIX  23
H24A  2    0.474365    0.546356    0.488228    10.80000   -1.20000
H24B  2    0.436522    0.529678    0.430242    10.80000   -1.20000
AFIX   0
C25S  1    0.329087    0.512121    0.493322    10.80000    0.27006
AFIX 137
H25A  2    0.291164    0.522204    0.525058    10.80000   -1.50000
H25B  2    0.383317    0.493657    0.505546    10.80000   -1.50000
H25C  2    0.265300    0.503262    0.467897    10.80000   -1.50000
AFIX   0
PART 2 10.20
DELU 0.01 C18" > C24"
SIMU 0.01 C18" > C24"
C18"  1    0.295473    0.701689    0.315553    10.20000    0.10147
AFIX  23
H18C  2    0.278798    0.689095    0.281048    10.20000   -1.20000
H18D  2    0.233211    0.694022    0.341029    10.20000   -1.20000
AFIX   0
C19"  1    0.417516    0.687511    0.339162    10.20000    0.11725
AFIX  23
H19C  2    0.453283    0.703633    0.366353    10.20000   -1.20000
H19D  2    0.475339    0.685168    0.309325    10.20000   -1.20000
AFIX   0
C20"  1    0.400902    0.652881    0.366723    10.20000    0.13925
AFIX  23
H20C  2    0.314074    0.649972    0.375504    10.20000   -1.20000
H20D  2    0.450550    0.652167    0.401496    10.20000   -1.20000
AFIX   0
C21"  1    0.439602    0.623567    0.329507    10.20000    0.14893
AFIX  23
H21I  2    0.389315    0.624078    0.294901    10.20000   -1.20000
H21J  2    0.526199    0.626561    0.320403    10.20000   -1.20000
AFIX   0
C22"  1    0.423986    0.589103    0.357647    10.20000    0.15409
AFIX  23
H22C  2    0.474415    0.588703    0.392217    10.20000   -1.20000
H22D  2    0.337445    0.586308    0.366980    10.20000   -1.20000
AFIX   0
C23"  1    0.461258    0.559398    0.321470    10.20000    0.16188
AFIX  23
H23C  2    0.537428    0.565272    0.303201    10.20000   -1.20000
H23D  2    0.396504    0.555486    0.292677    10.20000   -1.20000
AFIX   0
C24"  1    0.481715    0.526744    0.354804    10.20000    0.16960
AFIX  23
H24C  2    0.569141    0.520385    0.354484    10.20000   -1.20000
H24D  2    0.461303    0.530952    0.393283    10.20000   -1.20000
AFIX   0
C25"  1    0.403492    0.497280    0.331935    10.20000    0.24779
AFIX  33
H25D  2    0.419291    0.477061    0.354291    10.20000   -1.50000
H25E  2    0.316758    0.503282    0.332865    10.20000   -1.50000
H25F  2    0.424573    0.492718    0.294074    10.20000   -1.50000
PART 0
AFIX   0
HKLF 4
REM  mo_AGSC29_0m in P2(1)/n
REM R1 =  0.1225 for    6295 Fo > 4sig(Fo)  and  0.1993 for all   11108 data
REM    855 parameters refined using    330 restraints
END
WGHT      0.2000      0.0000
REM Highest difference peak  1.105,  deepest hole -0.479,  1-sigma level  0.121
Q1    1   0.3195  0.5955  0.1460  11.00000  0.05    0.74
Q2    1   0.3231  0.6032  0.1731  11.00000  0.05    0.72
Q3    1   1.1791  0.5137  0.3405  11.00000  0.05    0.68
Q4    1   1.1971  0.5643  0.2881  11.00000  0.05    0.62
Q5    1   0.3415  0.5348  0.5374  11.00000  0.05    0.50
Q6    1   1.2332  0.4792  0.3605  11.00000  0.05    0.48
Q7    1   1.0222  0.4506  0.2440  11.00000  0.05    0.46
Q8    1   0.3437  0.7563  0.1831  11.00000  0.05    0.46
Q9    1   0.3677  0.8954  0.0997  11.00000  0.05    0.46
Q10   1   0.8396  0.6656  0.3298  11.00000  0.05    0.45
Q11   1   0.7535  0.7988  0.0238  11.00000  0.05    0.44
Q12   1   0.2898  0.8767  0.1198  11.00000  0.05    0.43
Q13   1   0.2884  0.8117  0.1385  11.00000  0.05    0.41
Q14   1   1.3467  0.4566  0.2172  11.00000  0.05    0.41
Q15   1   0.5000  0.5000  0.5000  10.50000  0.05    0.41
Q16   1   0.8794  0.8030  0.0206  11.00000  0.05    0.41
Q17   1   0.3161  0.5218  0.3422  11.00000  0.05    0.41
Q18   1   1.1399  0.6142  0.4445  11.00000  0.05    0.41
Q19   1   0.3437  0.5093  0.3779  11.00000  0.05    0.40
Q20   1   0.5657  0.7411 -0.0199  11.00000  0.05    0.40
Q21   1   0.4287  0.5699  0.5382  11.00000  0.05    0.40
Q22   1   0.2913  0.6895  0.3194  11.00000  0.05    0.40
Q23   1   0.6198  0.4532  0.3036  11.00000  0.05    0.40
Q24   1   0.3097  0.7284  0.2221  11.00000  0.05    0.39
Q25   1   0.8129  0.4616  0.3967  11.00000  0.05    0.38
Q26   1   0.4283  0.7189 -0.0983  11.00000  0.05    0.38
Q27   1   0.4159  0.5240  0.3582  11.00000  0.05    0.37
Q28   1   1.3232  0.5684  0.2777  11.00000  0.05    0.37
Q29   1   1.2474  0.5317  0.3081  11.00000  0.05    0.37
Q30   1   0.8175  0.5331  0.4635  11.00000  0.05    0.36
;
_shelx_res_checksum              15067
_shelx_hkl_file                  
;
  -1   0   0   -0.31    0.25
   1   0   0   -0.82    0.19
   1   0   0   -0.78    0.16
   2   0   0  492.28   19.14
   2   0   0  492.18   20.29
  -2   0   0  505.30   20.29
   2   0   0  543.09   20.72
  -2   0   0  509.97   20.70
  -3   0   0   -0.98    0.66
   3   0   0   -0.80    0.75
  -3   0   0    1.17    0.44
   3   0   0    0.55    0.49
   4   0   0   28.59    1.47
  -4   0   0   34.01    1.51
  -4   0   0   32.67    2.02
  -4   0   0   34.67    1.81
   4   0   0   31.23    2.06
   5   0   0    1.03    0.87
   5   0   0    0.31    0.54
  -5   0   0    0.88    0.82
  -5   0   0   -0.71    0.73
  -5   0   0    1.55    0.47
   6   0   0    7.01    1.15
  -6   0   0    5.33    0.97
   6   0   0    5.90    0.68
  -6   0   0    6.32    0.60
  -6   0   0    7.41    1.07
   7   0   0    1.07    0.57
  -7   0   0    0.54    0.90
   7   0   0    0.14    1.03
  -7   0   0   -0.12    0.92
   8   0   0   16.18    1.09
   8   0   0   19.35    1.83
  -8   0   0   18.74    1.62
   9   0   0   -1.22    1.23
  -9   0   0    0.57    1.06
 -10   0   0    1.54    1.19
  10   0   0    1.39    1.38
  -1  -1   0   -0.26    0.17
  -1  -1   0   -0.51    0.19
  -1  -1   0   -0.30    0.27
   1  -1   0   -0.22    0.21
   1   1   0   -0.71    0.17
  -1   1   0   -0.71    0.23
   1   1   0   -0.40    0.24
   1   1   0   -0.74    0.21
   2  -1   0  162.82    6.39
   2  -1   0  172.01    7.01
  -2  -1   0  173.62    7.02
  -2  -1   0  169.83    6.78
  -2  -1   0  164.86    6.47
  -2   1   0  170.94    7.05
   2   1   0  175.99    7.09
  -2   1   0  167.74    6.84
   2   1   0  169.13    6.83
  -2   1   0  165.58    6.43
   3  -1   0   63.23    3.01
  -3  -1   0   66.96    2.78
   3  -1   0   63.54    2.57
  -3  -1   0   67.23    3.11
  -3  -1   0   63.96    2.74
   3   1   0   66.18    3.11
  -3   1   0   67.03    3.12
   3   1   0   65.67    2.76
   3   1   0   65.54    2.68
  -3   1   0   65.48    2.78
  -4  -1   0  121.45    5.13
  -4  -1   0  113.03    4.72
   4  -1   0  112.61    4.51
  -4  -1   0  118.74    4.78
   4  -1   0  116.39    5.12
  -4   1   0  118.14    4.97
   4   1   0  109.80    4.62
   4   1   0  112.27    5.00
   4   1   0  109.80    4.42
  -4   1   0  114.38    4.63
   5  -1   0    1.41    0.93
  -5  -1   0    2.14    0.80
  -5  -1   0    1.08    0.82
   5  -1   0    1.30    0.50
  -5  -1   0    1.65    0.49
   5   1   0    1.29    0.58
   5   1   0    1.51    0.94
  -5   1   0    1.72    0.48
  -5   1   0    1.99    0.82
   6  -1   0    4.12    0.59
   6  -1   0    3.98    1.05
  -6  -1   0    3.47    0.98
  -6  -1   0    2.02    0.92
  -6   1   0    3.14    0.54
  -6   1   0    1.72    0.91
   6   1   0    2.92    0.66
   6   1   0    3.51    1.07
  -6   1   0    0.57    0.90
  -7  -1   0    4.52    1.08
  -7  -1   0    2.66    1.01
   7  -1   0    5.47    1.19
   7  -1   0    4.23    0.60
  -7   1   0    4.56    1.05
   7   1   0    3.95    0.68
   7   1   0    2.81    1.15
  -7   1   0    5.27    1.07
  -8  -1   0    0.43    1.00
   8  -1   0   -1.20    1.16
   8   1   0   -0.20    0.60
   8   1   0    1.72    1.23
  -8   1   0    1.77    1.06
   9  -1   0    2.11    1.35
  -9  -1   0    1.80    1.11
  -9   1   0    2.82    1.19
   9   1   0    2.54    0.66
   9   1   0    1.99    1.35
 -10  -1   0    1.61    1.09
  10  -1   0    2.18    1.41
 -10   1   0    1.09    1.19
  10   1   0    0.45    1.41
   0  -2   0   -0.03    0.02
   0  -2   0   -0.04    0.02
   0   2   0   -0.02    0.02
   0   2   0   -0.05    0.03
   1  -2   0   56.60    2.02
  -1  -2   0   50.78    2.25
  -1  -2   0   51.11    2.17
   1  -2   0   51.82    2.20
  -1  -2   0   50.57    2.05
   1   2   0   49.74    2.23
  -1   2   0   52.85    2.20
   1   2   0   51.98    2.16
  -1   2   0   53.54    2.01
   1   2   0   51.06    2.05
   2  -2   0  381.86   15.61
  -2  -2   0  372.84   14.46
  -2  -2   0  388.80   15.30
  -2  -2   0  386.94   15.65
   2   2   0  378.85   15.56
  -2   2   0  378.94   14.33
  -2   2   0  384.11   15.52
   2   2   0  378.64   15.22
   2   2   0  382.26   14.39
  -3   2   0    2.91    0.52
  -3   2   0    3.04    0.41
  -4  -2   0   65.22    2.93
   4  -2   0   58.46    2.36
   4  -2   0   58.10    2.90
  -4  -2   0   57.77    2.56
  -4  -2   0   56.58    2.63
  -4   2   0   57.90    3.01
   4   2   0   56.37    2.63
  -4   2   0   64.04    2.65
   4   2   0   70.16    3.10
   4   2   0   62.40    2.59
   5  -2   0    7.84    1.07
   5  -2   0    8.31    0.71
  -5  -2   0    8.25    1.04
  -5  -2   0    8.10    0.66
  -5  -2   0    6.45    0.99
  -5   2   0    8.50    1.01
   5   2   0    8.06    0.64
   5   2   0    7.75    1.12
   5   2   0    7.43    0.77
  -5   2   0    5.97    0.68
  -6  -2   0    3.00    0.91
   6  -2   0    3.68    1.00
  -6  -2   0    4.53    0.99
  -6   2   0    4.03    0.90
   6   2   0    3.64    0.70
   6   2   0    2.95    1.10
  -6   2   0    4.65    0.59
  -7  -2   0   -0.73    0.90
  -7  -2   0    0.13    0.92
   7  -2   0    0.74    1.02
  -7   2   0    1.22    0.98
   7   2   0    0.03    1.05
   7   2   0    0.48    0.62
  -7   2   0    1.15    0.90
  -8  -2   0    2.97    1.08
   8  -2   0    2.79    1.22
  -8   2   0    1.43    1.06
   8   2   0    2.16    0.71
   8   2   0    1.49    1.23
  -9  -2   0    3.71    1.08
   9  -2   0    3.98    1.34
   9   2   0    4.68    0.75
  -9   2   0    5.77    1.28
   9   2   0    3.63    1.44
  10  -2   0    0.02    1.28
 -10  -2   0    0.82    1.03
 -10   2   0    0.06    1.12
  10   2   0   -0.09    1.38
   0  -3   0   -0.14    0.12
   0  -3   0    0.12    0.08
   0   3   0    0.03    0.03
   0   3   0    0.01    0.05
  -1  -3   0   16.61    0.82
   1  -3   0   16.74    0.83
  -1  -3   0   16.49    0.90
  -1   3   0   16.93    0.79
   1   3   0   15.87    0.91
   1   3   0   16.51    0.93
  -1   3   0   15.93    0.85
   1   3   0   16.62    0.84
   2  -3   0    9.14    0.53
  -2  -3   0    7.15    0.64
   2  -3   0    7.68    0.70
  -2  -3   0   11.67    0.93
  -2   3   0    8.52    0.51
  -2   3   0    7.65    0.65
   2   3   0    8.03    0.69
   2   3   0    8.87    0.80
   2   3   0    7.16    0.64
  -3  -3   0   22.04    1.31
  -3  -3   0   18.38    1.29
  -3  -3   0   18.89    1.19
   3  -3   0   18.47    1.49
   3   3   0   22.77    1.38
   3   3   0   20.05    1.40
  -3   3   0   15.82    1.43
   3   3   0   20.27    1.16
  -4  -3   0   39.70    1.83
  -4  -3   0   38.86    1.99
  -4  -3   0   38.41    2.24
   4  -3   0   38.22    2.15
   4   3   0   35.06    2.25
   4   3   0   37.66    1.80
  -4   3   0   38.61    2.10
  -4   3   0   37.77    1.77
   4   3   0   39.62    1.75
   5  -3   0   54.74    2.75
  -5  -3   0   50.59    2.31
  -5  -3   0   49.01    2.47
  -5  -3   0   50.75    2.82
  -5   3   0   49.62    2.29
   5   3   0   51.94    2.28
   5   3   0   51.94    2.26
   5   3   0   51.07    2.82
  -5   3   0   51.99    2.69
  -6  -3   0    2.02    0.91
  -6  -3   0    1.44    0.82
  -6  -3   0    2.88    0.53
   6  -3   0    1.06    0.93
   6   3   0    2.35    0.70
   6   3   0    2.07    1.07
  -6   3   0    1.69    0.84
  -6   3   0    0.95    0.54
  -7  -3   0    3.21    1.01
  -7  -3   0    2.15    0.93
   7  -3   0    2.02    1.09
  -7   3   0    4.16    1.07
   7   3   0    1.98    1.14
   7   3   0    1.87    0.70
  -7   3   0    1.65    0.92
  -7   3   0    3.44    0.58
  -8  -3   0   -0.62    0.89
   8  -3   0    0.59    1.12
   8   3   0    2.12    1.27
  -8   3   0    0.81    1.00
   8   3   0    0.77    0.70
   9  -3   0   -1.38    1.17
  -9  -3   0   -0.71    0.94
  -9   3   0    0.75    1.15
   9   3   0    0.13    1.26
   9   3   0   -0.16    0.67
 -10  -3   0    2.96    1.08
  10  -3   0    0.34    1.32
  10   3   0    3.34    1.48
 -10   3   0    3.05    1.33
   0  -4   0   24.85    1.17
   0  -4   0   24.88    1.03
   0   4   0   -0.08    0.06
   0   4   0   -0.09    0.04
  -1  -4   0   18.49    0.96
  -1  -4   0   16.59    1.05
   1  -4   0   22.57    0.95
   1   4   0   18.28    1.05
  -1   4   0   17.93    0.95
   1   4   0   16.87    1.08
  -1   4   0   21.12    0.94
   1   4   0   17.42    0.96
  -2  -4   0   67.43    2.85
  -2  -4   0   71.26    3.19
   2  -4   0   68.34    3.03
  -2  -4   0   67.58    2.99
   2  -4   0   74.40    2.76
   2   4   0   67.55    2.88
   2   4   0   68.86    3.16
  -2   4   0   70.23    2.74
   2   4   0   69.42    2.98
  -2   4   0   71.18    3.03
  -3  -4   0   40.35    1.87
  -3  -4   0   38.40    1.85
   3  -4   0   37.25    1.63
   3  -4   0   37.91    2.03
  -3   4   0   37.47    1.59
   3   4   0   40.37    1.93
   3   4   0   34.37    1.84
  -3   4   0   43.12    2.02
   4  -4   0    1.23    0.73
  -4  -4   0   -0.54    0.69
  -4  -4   0    2.81    0.79
  -4  -4   0    0.71    0.54
   4   4   0    1.24    0.52
   4   4   0    1.97    0.89
  -4   4   0    0.31    0.66
   4   4   0    1.17    0.72
  -5  -4   0   13.76    1.26
  -5  -4   0   11.75    1.13
  -5  -4   0   12.85    0.88
   5  -4   0   12.29    1.17
   5   4   0   10.50    0.90
   5   4   0   14.20    1.01
  -5   4   0    9.98    0.95
   5   4   0   12.11    1.27
  -5   4   0   12.53    1.13
   6  -4   0   21.72    1.93
  -6  -4   0   25.81    2.00
  -6  -4   0   25.44    1.41
  -6  -4   0   27.23    1.71
   6   4   0   25.17    2.08
   6   4   0   25.23    1.46
   6   4   0   24.94    1.32
  -6   4   0   26.01    1.91
  -6   4   0   23.28    1.37
   7  -4   0    1.89    1.03
  -7  -4   0    3.43    0.93
   7   4   0    3.17    0.79
  -7   4   0    3.34    0.61
   7   4   0    4.12    1.24
  -7   4   0    2.56    0.95
  -8  -4   0    2.20    0.97
   8  -4   0    0.38    1.13
   8   4   0    2.12    1.31
  -8   4   0    0.50    1.04
   8   4   0    2.47    0.78
  -9  -4   0   -0.49    0.91
   9  -4   0    2.55    1.20
  -9   4   0    0.01    1.15
   9   4   0    1.07    0.74
   9   4   0    1.22    1.38
  10  -4   0    1.52    1.34
 -10  -4   0   -0.45    0.94
 -10   4   0   -0.88    1.09
  10   4   0    0.64    1.44
   0  -5   0    1.50    0.43
   0   5   0   -0.06    0.04
   0   5   0    0.05    0.08
  -1  -5   0   36.28    1.76
   1  -5   0   36.16    1.61
  -1  -5   0   36.04    1.55
   1   5   0   38.86    1.84
   1   5   0   36.60    1.62
  -1   5   0   37.31    1.63
  -1   5   0   35.84    1.64
  -2  -5   0    1.56    0.61
   2  -5   0    3.09    0.53
  -2  -5   0    2.04    0.64
  -2  -5   0    2.87    0.59
  -2   5   0    2.42    0.52
   2   5   0    1.65    0.71
   2   5   0    2.87    0.63
   2   5   0    3.55    0.63
  -2   5   0    2.75    0.49
  -3  -5   0    0.33    0.64
  -3  -5   0    0.52    0.57
  -3  -5   0   -0.44    0.71
   3  -5   0   -1.91    0.44
   3  -5   0    0.97    0.61
   3   5   0    0.52    0.76
  -3   5   0    0.36    0.56
  -3   5   0   -0.03    0.40
   3   5   0    0.86    0.58
   3   5   0   -0.09    0.64
  -4  -5   0    4.14    0.87
  -4  -5   0    3.08    0.75
  -4  -5   0    3.73    0.63
   4  -5   0    3.33    0.76
  -4   5   0    2.03    0.67
   4   5   0    3.17    0.59
   4   5   0    3.20    0.73
   4   5   0    2.20    0.91
  -5  -5   0   24.94    1.56
  -5  -5   0   22.92    1.38
   5  -5   0   24.02    1.69
  -5  -5   0   25.80    1.92
   5   5   0   26.98    1.50
   5   5   0   24.70    2.00
   5   5   0   24.47    1.34
  -5   5   0   24.19    1.82
  -6  -5   0    0.70    0.55
  -6  -5   0    0.16    0.88
  -6  -5   0    0.36    0.76
   6  -5   0    1.54    0.93
  -6   5   0    0.12    0.58
   6   5   0    0.23    0.53
  -6   5   0    0.96    0.81
   6   5   0    0.24    0.74
   6   5   0    1.15    1.02
   7  -5   0    1.46    0.96
  -7  -5   0    1.53    0.87
  -7   5   0    3.17    0.93
  -7   5   0    1.34    0.60
   7   5   0    1.75    1.16
   7   5   0    0.67    0.74
  -8  -5   0    2.25    0.91
   8  -5   0    2.25    1.09
  -8   5   0    3.10    1.08
   8   5   0    1.72    0.79
   8   5   0    3.94    1.37
  -8   5   0    2.65    0.64
   9  -5   0   -1.28    1.05
  -9  -5   0   -0.10    0.94
   9   5   0   -0.38    1.33
  -9   5   0   -0.27    1.12
   9   5   0    0.96    0.76
  10  -5   0    1.94    1.23
 -10  -5   0   -0.54    1.00
 -10   5   0    0.55    1.23
  10   5   0    1.17    0.75
  10   5   0    0.97    1.46
   0   6   0   -0.01    0.10
   0   6   0   -0.09    0.05
   1  -6   0  152.31    5.75
  -1  -6   0  146.38    6.15
  -1  -6   0  149.46    5.74
   1   6   0  142.75    5.83
   1   6   0  145.17    5.43
  -1   6   0  135.05    5.41
   2  -6   0  172.44    7.20
  -2  -6   0  173.83    6.74
  -2  -6   0  177.97    7.16
   2   6   0  175.54    7.17
  -2   6   0  182.05    7.12
   2   6   0  187.95    7.62
   2   6   0  209.02    7.83
  -2   6   0  176.01    7.66
  -3  -6   0    8.91    0.97
  -3  -6   0   10.59    0.87
   3  -6   0    9.26    0.82
   3  -6   0   12.36    0.87
  -3  -6   0    9.67    0.88
   3   6   0    8.44    1.02
  -3   6   0   16.17    1.18
   3   6   0    9.31    0.84
   3   6   0   10.68    0.89
  -3   6   0   10.54    0.87
  -4  -6   0    5.33    0.90
   4  -6   0    6.06    0.56
   4  -6   0    7.42    0.82
  -4  -6   0    4.97    0.70
  -4  -6   0    4.63    0.78
   4   6   0    3.24    0.71
  -4   6   0    4.16    0.71
   4   6   0    3.70    0.65
  -4   6   0    6.25    0.52
   4   6   0    5.73    0.99
  -5  -6   0   32.94    1.77
  -5  -6   0   36.70    2.26
   5  -6   0   34.68    1.97
  -5  -6   0   34.51    1.91
  -5   6   0   34.59    2.10
   5   6   0   36.15    2.35
   5   6   0   35.66    2.02
   5   6   0   36.93    1.78
  -6  -6   0   38.96    2.14
  -6  -6   0   41.02    2.55
  -6  -6   0   42.14    2.01
   6  -6   0   39.52    2.30
   6   6   0   40.36    2.54
   6   6   0   39.49    1.98
   6   6   0   38.42    1.86
  -6   6   0   36.96    1.90
  -6   6   0   40.25    2.32
  -7  -6   0    1.26    0.86
  -7  -6   0    0.45    0.58
   7  -6   0    0.13    0.89
   7   6   0    0.27    0.54
  -7   6   0   -0.11    0.85
   7   6   0    0.84    1.14
  -7   6   0    0.77    0.64
   7   6   0    1.27    0.81
  -8  -6   0   -0.53    0.87
   8  -6   0    0.23    0.96
   8   6   0    0.08    1.26
  -8   6   0    0.69    0.93
  -8   6   0    0.76    0.62
   8   6   0    0.07    0.76
  -9  -6   0   -0.13    0.95
   9  -6   0   -0.13    1.02
   9   6   0    0.40    0.79
  -9   6   0    0.12    1.14
   9   6   0    1.35    1.35
 -10  -6   0    2.46    1.06
  10  -6   0    1.69    1.30
 -10   6   0    2.85    1.27
  10   6   0    2.00    0.81
  10   6   0    1.97    1.48
   0   7   0    0.03    0.06
   0   7   0   -0.02    0.09
  -1  -7   0   85.44    3.70
   1  -7   0   85.51    3.37
  -1  -7   0   83.74    3.36
   1   7   0   87.72    3.75
  -1   7   0   86.90    3.66
  -1   7   0   84.30    3.44
   1   7   0   89.25    3.46
  -2  -7   0   45.69    2.03
  -2  -7   0   45.49    2.21
   2  -7   0   44.45    2.07
   2   7   0   50.95    2.42
  -2   7   0   45.55    2.07
  -2   7   0   44.11    2.11
   2   7   0   45.12    2.09
   2   7   0   44.58    2.28
  -3  -7   0  226.41    8.72
  -3  -7   0  224.25    9.22
   3  -7   0  227.38    9.33
   3   7   0  224.48    9.44
  -3   7   0  224.13    9.28
   3   7   0  219.52    8.66
   3   7   0  228.14    9.17
  -3   7   0  226.19    8.57
  -4  -7   0   -0.08    0.74
  -4  -7   0   -0.11    0.62
   4  -7   0    0.07    0.47
  -4  -7   0   -0.27    0.65
   4  -7   0    0.32    0.62
   4   7   0   -0.07    0.84
   4   7   0    0.82    0.62
   4   7   0    0.16    0.53
  -4   7   0   -0.24    0.56
  -4   7   0    0.23    0.44
  -5  -7   0    8.55    0.95
  -5  -7   0    7.88    1.08
   5  -7   0    5.70    0.92
  -5  -7   0    8.97    0.84
   5   7   0    8.45    1.02
   5   7   0    8.38    0.80
   5   7   0    9.04    1.25
  -5   7   0    7.01    0.91
   6  -7   0    8.91    1.07
  -6  -7   0    9.88    0.86
  -6  -7   0    9.56    1.20
  -6  -7   0    9.04    1.06
   6   7   0   10.42    0.87
  -6   7   0   10.32    1.10
   6   7   0   11.73    1.46
   6   7   0   11.00    1.08
  -7  -7   0    0.60    0.62
  -7  -7   0    1.77    0.85
   7  -7   0    2.37    0.92
  -7   7   0    1.01    0.84
   7   7   0    0.29    1.13
   7   7   0    1.28    0.58
  -7   7   0    0.79    0.65
   7   7   0    1.00    0.82
   8  -7   0    5.51    1.13
  -8  -7   0    4.62    1.04
  -8   7   0    4.94    0.78
  -8   7   0    5.41    1.10
   8   7   0    6.74    0.98
   8   7   0    5.73    1.50
   9  -7   0    1.17    1.09
  -9  -7   0    0.35    0.95
   9   7   0    0.18    1.39
   9   7   0   -0.53    0.79
 -10  -7   0    0.37    0.94
  10  -7   0    1.97    1.20
  10   7   0    1.08    1.52
 -10   7   0   -1.35    1.15
  10   7   0   -0.02    0.77
   0  -8   0  157.02    6.04
   0   8   0   -0.12    0.09
   0   8   0    0.07    0.06
   1  -8   0   26.17    1.31
  -1  -8   0   24.50    1.28
  -1  -8   0   25.56    1.62
  -1   8   0   25.85    1.29
   1   8   0   27.01    1.38
  -1   8   0   25.33    1.35
  -1   8   0   25.18    1.69
   1   8   0   25.51    1.69
  -2  -8   0   -1.13    0.73
  -2  -8   0    0.16    0.56
  -2   8   0    1.59    0.49
   2   8   0    0.93    0.74
  -2   8   0   -0.41    0.60
  -2   8   0    0.65    0.60
   2   8   0   -0.37    0.59
   2   8   0   -0.43    0.73
  -3  -8   0   27.76    1.65
   3  -8   0   25.26    1.50
  -3  -8   0   26.35    1.52
   3   8   0   26.06    1.85
   3   8   0   22.79    1.63
   3   8   0   27.93    1.57
  -3   8   0   25.87    1.55
  -3   8   0   29.40    1.40
  -4  -8   0    4.48    0.75
  -4  -8   0    3.76    0.74
   4  -8   0    4.90    0.74
   4   8   0    5.14    1.00
  -4   8   0    6.10    0.72
   4   8   0    5.52    0.79
  -4   8   0    4.86    0.58
   5  -8   0   -0.02    0.67
  -5  -8   0    1.31    0.86
  -5  -8   0    0.54    0.74
  -5  -8   0    1.28    0.67
  -5   8   0   -1.82    0.61
   5   8   0    0.38    0.76
   5   8   0    0.72    0.97
   5   8   0   -0.23    0.61
  -6  -8   0    2.81    0.83
   6  -8   0    4.14    0.89
  -6  -8   0    4.10    0.74
  -6  -8   0    6.19    1.06
   6   8   0    3.62    0.93
  -6   8   0    2.48    0.83
   6   8   0    4.95    1.18
   6   8   0    1.44    0.94
   6   8   0    3.79    0.73
  -7  -8   0    1.87    0.84
   7  -8   0   -1.11    0.85
  -7  -8   0    0.45    0.64
   7   8   0    0.90    1.20
  -7   8   0    0.95    0.69
   7   8   0    0.28    0.61
   7   8   0   -0.28    0.86
  -7   8   0    0.42    0.84
  -8  -8   0   19.72    1.42
   8  -8   0   21.37    1.89
  -8  -8   0   19.50    1.64
  -8   8   0   20.42    1.60
  -8   8   0   21.93    1.44
   8   8   0   19.49    1.54
  -8   8   0   23.38    1.74
   8   8   0   23.87    2.11
   8   8   0   21.03    1.30
   9  -8   0    0.16    1.02
  -9  -8   0   -0.10    0.90
  -9   8   0    0.07    0.70
   9   8   0    0.11    0.86
  -9   8   0   -0.12    0.65
   9   8   0   -1.85    1.36
 -10  -8   0   -1.24    0.90
  10  -8   0   -1.93    1.18
  10   8   0   -0.46    1.43
  10   8   0   -1.32    0.82
 -10   8   0    0.69    1.25
   0  -9   0    0.56    0.50
   0   9   0    0.01    0.05
   0   9   0   -0.12    0.09
  -1  -9   0   34.60    1.99
   1  -9   0   34.63    1.65
  -1  -9   0   35.38    1.67
  -1   9   0   38.22    1.74
   1   9   0   33.45    1.67
  -1   9   0   36.39    2.05
   1   9   0   32.45    2.03
  -2  -9   0   74.70    3.17
  -2  -9   0   75.37    3.50
   2  -9   0   80.06    3.31
  -2   9   0   78.25    3.15
   2   9   0   76.62    3.47
   2   9   0   74.36    3.53
  -2   9   0   71.88    3.28
   2   9   0   79.79    3.19
  -2   9   0   76.98    3.18
  -3  -9   0   45.39    2.29
   3  -9   0   42.24    2.09
  -3  -9   0   44.36    2.06
   3   9   0   46.28    2.22
   3   9   0   44.30    2.09
  -3   9   0   43.21    1.99
  -3   9   0   42.35    2.12
   3   9   0   42.91    2.42
  -4  -9   0    2.19    0.73
  -4  -9   0    3.01    0.74
   4  -9   0    3.65    0.69
  -4   9   0    4.15    0.68
   4   9   0    1.50    0.92
   4   9   0    4.21    0.78
   4   9   0    2.72    0.68
  -4   9   0    3.60    0.58
  -5  -9   0    2.18    0.79
   5  -9   0    2.56    0.75
  -5  -9   0    1.55    0.71
  -5   9   0    0.68    0.48
   5   9   0    3.99    0.74
  -5   9   0    0.99    0.67
   5   9   0    2.53    1.03
   5   9   0    3.23    0.85
  -6  -9   0   -0.03    0.68
   6  -9   0   -0.06    0.77
  -6  -9   0    0.21    0.77
   6   9   0   -0.10    0.89
  -6   9   0    0.10    0.71
   6   9   0    0.48    1.07
   6   9   0    1.25    0.64
   7  -9   0    0.63    0.87
  -7  -9   0    1.57    0.86
  -7  -9   0    1.09    0.70
  -7   9   0    0.21    0.84
   7   9   0    0.93    0.88
  -7   9   0    0.35    0.69
   7   9   0    0.17    0.64
   7   9   0   -0.08    1.19
   8  -9   0   10.17    1.27
  -8  -9   0    9.82    0.93
  -8  -9   0    9.76    1.22
  -8   9   0   11.71    1.08
   8   9   0    8.74    0.91
   8   9   0   10.79    1.71
   8   9   0   11.31    1.21
  -8   9   0   11.92    1.04
  -8   9   0   11.41    1.31
  -9  -9   0    4.71    1.06
   9  -9   0    4.28    1.12
  -9   9   0    6.43    0.85
   9   9   0    6.03    1.64
   9   9   0    4.40    1.01
 -10  -9   0    3.48    1.08
  10  -9   0    3.25    1.07
  10   9   0    1.24    1.51
  10   9   0    2.76    0.93
   0 -10   0   36.86    1.70
   0  10   0    0.08    0.06
   0  10   0   -0.03    0.11
  -1 -10   0    4.83    0.90
  -1 -10   0    3.61    0.63
   1  10   0    5.74    0.67
   1  10   0    4.84    0.94
  -2 -10   0  107.52    4.43
  -2 -10   0  111.09    4.86
   2 -10   0  114.24    4.68
   2  10   0  105.33    4.83
  -2  10   0  115.31    4.49
   2  10   0  117.06    4.95
  -2  10   0  115.84    4.52
  -2  10   0  107.84    4.71
   2  10   0  113.05    4.49
   3 -10   0   46.14    2.15
  -3 -10   0   42.91    2.38
  -3 -10   0   47.36    2.17
   3  10   0   42.97    2.46
  -3  10   0   44.75    2.15
   3  10   0   47.49    2.36
  -3  10   0   43.85    2.07
  -4 -10   0    3.37    0.76
  -4 -10   0    3.08    0.81
   4 -10   0    4.12    0.70
   4  10   0    2.80    0.73
  -4  10   0    4.34    0.63
   4  10   0    2.93    0.76
  -4  10   0    2.98    0.69
   4  10   0    0.90    0.89
  -5 -10   0    5.37    0.89
  -5 -10   0    8.25    0.92
   5 -10   0    7.28    0.90
  -5  10   0    8.93    0.70
   5  10   0    7.65    0.90
   5  10   0    7.62    1.22
   5  10   0    8.03    1.05
  -5  10   0    7.44    0.87
  -6 -10   0   -0.07    0.72
   6 -10   0    1.45    0.79
  -6 -10   0   -0.50    0.71
  -6  10   0   -0.85    0.68
   6  10   0   -0.69    0.85
   6  10   0   -0.56    0.64
   6  10   0   -0.15    1.07
   7 -10   0    2.03    0.93
  -7 -10   0    2.06    0.88
  -7 -10   0    1.98    0.78
   7  10   0    1.33    1.04
  -7  10   0    2.00    0.87
   7  10   0    1.13    0.96
   7  10   0    2.92    0.71
   7  10   0    3.25    1.33
   8 -10   0   26.11    1.93
  -8 -10   0   23.56    1.77
  -8 -10   0   22.54    1.63
  -8  10   0   24.19    1.56
   8  10   0   23.50    1.47
   8  10   0   23.40    2.19
  -8  10   0   24.87    2.14
   8  10   0   24.36    1.72
  -8  10   0   22.24    1.76
  -9 -10   0    0.48    0.91
   9 -10   0    0.36    1.01
  -9  10   0    0.37    0.73
   9  10   0    0.31    1.46
   9  10   0    0.24    0.91
 -10 -10   0   -0.11    0.93
  10 -10   0    0.08    1.07
  10  10   0   -1.29    1.52
  10  10   0   -0.54    0.86
   0 -11   0   -0.40    0.56
   0  11   0   -0.01    0.10
   0  11   0   -0.04    0.06
  -1 -11   0   67.61    2.80
   1 -11   0   67.73    2.81
  -1 -11   0   66.94    3.25
  -1  11   0   66.95    3.21
   1  11   0   67.07    3.20
   1  11   0   66.34    2.80
  -1  11   0   68.91    2.84
  -2 -11   0    1.75    0.82
  -2 -11   0    1.32    0.59
  -2  11   0    1.23    0.59
   2  11   0    2.52    0.75
  -2  11   0    2.35    0.67
  -2  11   0    2.31    0.52
  -2  11   0    1.50    0.81
   2  11   0    1.91    0.73
   2  11   0    2.05    0.62
   3 -11   0    7.96    0.71
  -3 -11   0    6.79    0.80
  -3 -11   0    8.32    0.98
   3  11   0    6.63    0.98
  -3  11   0   11.02    0.91
  -3  11   0    9.01    0.81
   3  11   0    7.20    0.94
  -3  11   0    6.93    0.72
  -4 -11   0   32.62    1.96
   4 -11   0   33.69    1.78
  -4 -11   0   30.70    1.72
   4  11   0   36.93    2.25
   4  11   0   33.95    1.95
  -4  11   0   32.24    1.84
  -4  11   0   31.95    1.71
   4  11   0   35.50    1.89
   5 -11   0   12.04    1.05
  -5 -11   0   13.54    1.14
  -5 -11   0   11.28    1.09
  -5  11   0   13.32    0.93
   5  11   0   13.95    1.14
   5  11   0   12.99    1.45
   5  11   0   13.59    1.21
  -5  11   0   20.63    1.43
  -6 -11   0    3.10    0.82
   6 -11   0    3.01    0.82
  -6 -11   0    3.41    0.84
   6  11   0    2.71    0.99
  -6  11   0    1.89    0.76
   6  11   0    3.56    0.77
   6  11   0    4.98    1.23
   7 -11   0    1.56    0.91
  -7 -11   0    1.01    0.86
  -7 -11   0    0.66    0.78
  -7  11   0    1.67    0.83
   7  11   0    0.93    0.98
   7  11   0    0.79    1.27
   7  11   0    1.00    0.72
  -7  11   0   -0.71    0.80
   7  11   0    0.89    0.98
   8 -11   0    0.93    0.92
  -8 -11   0    0.77    0.91
  -8  11   0    1.23    0.85
  -8  11   0    0.73    0.79
   8  11   0    0.17    0.97
   8  11   0    1.79    0.73
   8  11   0    1.23    1.37
  -8  11   0    0.03    0.91
   9 -11   0    6.94    1.16
  -9 -11   0    4.95    1.07
   9  11   0    7.07    1.71
   9  11   0    6.04    1.12
  -9  11   0    6.95    0.95
 -10 -11   0    0.61    0.96
  10 -11   0    0.80    0.99
  10  11   0    0.93    1.58
  10  11   0    0.18    0.92
   0 -12   0   60.98    2.61
   0  12   0   -0.19    0.09
   0  12   0   -0.32    0.07
  -1 -12   0   29.58    1.94
  -1 -12   0   26.73    1.47
   1 -12   0   27.73    1.50
  -1  12   0   30.08    1.94
   1  12   0   23.88    1.39
   1  12   0   28.59    1.89
  -1  12   0   28.04    1.47
  -2 -12   0   41.78    2.31
  -2 -12   0   41.67    1.95
   2  12   0   44.08    2.35
  -2  12   0   46.54    2.41
  -2  12   0   40.66    2.06
  -2  12   0   47.15    2.07
   2  12   0   42.72    2.30
   3 -12   0   20.35    1.28
  -3 -12   0   16.63    1.34
  -3 -12   0   18.68    1.34
  -3  12   0   17.21    1.28
   3  12   0   17.35    1.54
  -3  12   0   17.90    1.24
   3  12   0   18.23    1.52
  -3  12   0   18.38    1.33
   3  12   0   14.11    1.10
   4 -12   0   12.83    1.18
  -4 -12   0   13.97    1.22
  -4 -12   0   12.68    1.11
   4  12   0   14.38    1.17
  -4  12   0   14.26    1.18
   4  12   0   12.82    1.31
  -4  12   0   12.60    1.00
   4  12   0   12.24    1.14
  -5 -12   0   67.54    3.28
   5 -12   0   71.43    3.23
  -5 -12   0   69.17    3.10
   5  12   0   72.91    3.77
  -5  12   0   70.59    3.07
  -5  12   0   75.99    3.41
   5  12   0   74.31    3.39
   5  12   0   72.46    3.39
  -6 -12   0    1.01    0.82
  -6 -12   0    0.95    0.80
   6 -12   0    0.71    0.77
   6  12   0    0.48    0.87
   6  12   0    1.91    0.70
  -6  12   0    1.18    0.74
  -6  12   0    0.87    0.53
   6  12   0    1.20    1.12
   7 -12   0   16.11    1.37
  -7 -12   0   16.19    1.37
  -7 -12   0   17.86    1.57
   7  12   0   14.73    1.18
  -7  12   0   18.40    1.41
   7  12   0   15.49    1.81
  -7  12   0   17.77    1.37
  -8 -12   0    2.08    0.92
   8 -12   0    2.95    1.02
   8  12   0    4.03    1.50
  -8  12   0    2.91    0.86
  -8  12   0    3.32    1.03
   8  12   0    1.75    1.03
  -8  12   0    2.12    0.93
   8  12   0    3.13    0.75
   9 -12   0   -0.14    1.00
  -9 -12   0    0.88    0.91
   9  12   0    1.88    1.03
  -9  12   0    1.21    0.83
   9  12   0    2.73    1.59
 -10 -12   0    1.02    1.02
  10 -12   0    4.06    1.18
  10  12   0    5.10    1.75
  10  12   0    4.58    1.05
   0 -13   0    1.25    0.58
   0  13   0   -0.20    0.12
   0  13   0   -0.15    0.09
  -1 -13   0   29.00    1.52
   1 -13   0   28.18    1.54
   1  13   0   14.84    1.21
  -2 -13   0    6.58    1.06
  -2 -13   0    7.59    0.78
  -2  13   0    8.92    0.81
  -2  13   0    7.33    0.69
  -2  13   0    7.18    1.02
   3 -13   0    1.48    0.61
  -3 -13   0    1.00    0.64
  -3 -13   0    0.87    0.86
   3  13   0    0.24    0.82
  -3  13   0    1.19    0.65
  -3  13   0    1.72    0.55
  -3  13   0    0.93    0.74
   3  13   0    0.39    0.67
  -3  13   0    0.21    0.66
   3  13   0    0.29    0.66
  -4 -13   0   19.59    1.84
  -4 -13   0   23.26    1.57
   4 -13   0   25.83    1.49
   4  13   0   23.12    1.97
   4  13   0   22.94    1.73
  -4  13   0   26.51    1.54
  -4  13   0   24.72    1.64
  -4  13   0   26.05    1.59
   5 -13   0    0.44    0.68
  -5 -13   0    1.37    0.88
  -5 -13   0    1.96    0.76
   5  13   0   -0.21    0.99
  -5  13   0   -0.13    0.62
  -5  13   0    2.45    0.72
   5  13   0    0.74    0.85
   5  13   0   -0.09    0.60
  -6 -13   0    0.94    0.81
   6 -13   0    0.12    0.75
  -6 -13   0    0.46    0.83
  -6  13   0    0.81    0.71
  -6  13   0   -0.04    0.84
   6  13   0    0.57    1.10
   6  13   0    0.17    0.54
  -6  13   0    1.39    0.57
   6  13   0    0.73    0.90
  -7 -13   0    8.26    1.10
  -7 -13   0    9.46    1.10
   7 -13   0   12.25    1.17
   7  13   0    9.80    1.59
  -7  13   0    9.87    1.13
  -7  13   0   10.71    1.19
   8 -13   0    0.20    0.91
  -8 -13   0    0.34    0.87
  -8  13   0    2.37    0.95
   8  13   0    0.29    1.01
  -8  13   0   -0.19    0.92
   8  13   0    0.29    0.47
   8  13   0    2.76    1.45
  -9 -13   0    9.89    1.23
   9 -13   0    7.04    1.18
   9  13   0    7.92    1.26
   9  13   0    6.96    1.74
  -9  13   0    8.60    1.06
 -10 -13   0    2.04    0.99
  10 -13   0    2.44    1.15
  10  13   0    3.18    1.04
  10  13   0    2.25    1.67
   0 -14   0    6.47    0.73
   0  14   0    0.17    0.09
   0  14   0   -0.06    0.12
  -1 -14   0   85.23    3.53
   1 -14   0   86.33    3.53
   2 -14   0    5.44    0.81
  -2 -14   0    7.12    0.77
  -2 -14   0    6.33    1.07
  -2  14   0    6.37    0.76
  -2  14   0    7.11    1.03
  -2  14   0    5.98    0.67
   2  14   0    6.00    0.76
  -3 -14   0    3.30    0.72
   3 -14   0    2.64    0.68
  -3 -14   0    1.95    0.94
  -3  14   0    2.68    0.59
   3  14   0    2.53    0.92
   3  14   0    2.50    0.75
  -3  14   0    3.24    0.71
   3  14   0    0.15    0.67
  -3  14   0    3.03    0.75
  -3  14   0    3.61    0.88
  -4 -14   0   14.91    1.33
  -4 -14   0   13.49    1.12
   4 -14   0   17.57    1.25
  -4  14   0   14.06    1.14
  -4  14   0   13.30    1.23
   4  14   0   12.99    1.15
  -4  14   0   15.24    1.09
   4  14   0   15.06    1.42
  -4  14   0   12.76    1.21
  -5 -14   0    8.61    1.03
   5 -14   0    9.28    0.92
  -5 -14   0    9.28    1.14
  -5  14   0   11.00    0.91
  -5  14   0    9.97    1.13
   5  14   0    8.94    1.08
  -5  14   0    9.52    0.98
   5  14   0    9.64    1.35
   5  14   0    9.58    1.03
  -6 -14   0    3.99    0.89
  -6 -14   0    2.43    0.93
   6 -14   0    1.92    0.82
   6  14   0    2.80    1.18
   6  14   0    2.43    0.89
  -6  14   0    4.15    1.00
  -6  14   0    3.84    0.81
  -6  14   0    2.46    0.66
   6  14   0    4.08    0.98
   7 -14   0    1.44    0.87
  -7 -14   0    1.23    0.91
  -7 -14   0    2.71    0.95
   7  14   0    2.74    0.81
  -7  14   0    3.28    0.97
  -7  14   0    0.72    0.82
   7  14   0    4.16    1.39
   8 -14   0    1.62    0.90
  -8 -14   0   -0.71    0.82
   8  14   0   -0.07    1.39
  -8  14   0   -0.81    0.87
  -8  14   0   -1.33    0.92
   8  14   0    0.14    1.06
   8  14   0    1.16    0.73
  -9 -14   0   -0.20    0.87
   9 -14   0    0.44    0.96
   9  14   0   -0.34    1.04
   9  14   0   -0.16    1.46
  -9  14   0    1.41    0.86
  10 -14   0   -1.12    1.11
 -10 -14   0    1.93    0.94
  10  14   0    2.61    1.67
  10  14   0    1.73    1.03
   0 -15   0   -0.05    0.59
   0  15   0    0.12    0.14
   0  15   0    0.15    0.08
   1 -15   0    5.57    0.77
  -1 -15   0    5.67    0.74
  -1  15   0    4.76    0.71
   1  15   0    4.89    0.92
   1  15   0    4.17    0.62
  -1  15   0    5.02    1.02
  -2 -15   0    2.76    0.94
   2 -15   0    3.39    0.76
  -2 -15   0    3.57    0.70
   2  15   0    2.75    0.85
  -2  15   0    2.96    0.61
   2  15   0    3.31    0.68
  -2  15   0    2.34    0.92
  -2  15   0    3.14    0.69
  -3 -15   0    0.01    0.65
  -3 -15   0   -0.39    0.88
   3  15   0    0.26    0.68
  -3  15   0    0.40    0.71
   3  15   0    0.31    0.83
  -3  15   0    0.23    0.66
  -3  15   0    0.26    0.83
  -3  15   0    0.72    0.57
   3  15   0    1.14    0.88
  -4 -15   0    0.18    0.72
  -4 -15   0    0.73    0.91
   4 -15   0    0.24    0.64
   4  15   0   -0.43    0.82
   4  15   0   -0.30    0.76
  -4  15   0    0.33    0.72
  -4  15   0    0.57    0.71
  -4  15   0    0.92    0.80
   4  15   0    0.25    0.96
  -4  15   0    0.46    0.61
   5 -15   0    1.06    0.67
  -5 -15   0    1.60    0.95
  -5 -15   0    1.39    0.77
  -5  15   0    1.76    0.71
  -5  15   0    1.17    0.70
  -5  15   0    1.27    0.86
   5  15   0    1.46    0.88
   5  15   0    2.62    1.07
  -5  15   0    1.37    0.82
   5  15   0    2.11    0.89
   6 -15   0    2.40    0.79
  -6 -15   0    2.22    0.95
  -6 -15   0    2.68    0.83
  -6  15   0    4.48    0.83
  -6  15   0    3.90    0.99
   6  15   0    1.40    0.89
  -6  15   0    1.75    0.69
   6  15   0    1.53    1.18
   6  15   0    1.80    0.97
  -7 -15   0    6.63    1.11
   7 -15   0    9.37    1.09
   7  15   0    7.49    1.56
   7  15   0    7.80    1.13
  -7  15   0   10.25    1.25
  -7  15   0    8.43    0.78
  -7  15   0    7.59    1.04
  -8 -15   0    1.08    0.93
   8 -15   0   -0.74    0.87
   8  15   0    0.37    1.12
   8  15   0   -0.02    0.79
  -8  15   0   -0.32    0.95
   8  15   0   -2.19    1.37
  -8  15   0   -0.61    0.86
  -9 -15   0   11.48    1.37
   9 -15   0   11.88    1.35
   9  15   0   15.29    1.56
  -9  15   0   13.50    1.29
   9  15   0   13.25    2.00
  10 -15   0    3.25    1.23
 -10 -15   0    3.18    1.08
  10  15   0    3.18    1.72
  10  15   0    2.08    1.12
   0 -16   0   14.64    1.17
   0  16   0   -0.19    0.12
   0  16   0    0.19    0.10
  -1 -16   0    0.98    0.63
   1 -16   0    0.16    0.65
   1  16   0   -0.45    0.81
  -1  16   0    0.51    0.59
   1  16   0    0.12    0.54
  -1  16   0   -0.15    0.85
   2 -16   0    1.28    0.76
  -2 -16   0    0.32    0.65
  -2  16   0    0.42    0.65
  -2  16   0    0.74    0.59
   2  16   0   -0.94    0.82
   2  16   0    0.41    0.65
  -2  16   0    0.66    0.92
  -3 -16   0   21.50    1.40
  -3 -16   0   21.74    1.96
   3  16   0   23.91    1.92
  -3  16   0   23.70    1.90
  -3  16   0   23.63    1.49
  -3  16   0   25.13    1.57
   3  16   0   21.84    1.97
  -3  16   0   24.23    1.67
   3  16   0   24.21    1.63
   4 -16   0    4.90    0.78
  -4 -16   0    4.37    0.81
  -4 -16   0    5.41    1.07
   4  16   0    3.90    1.08
   4  16   0    4.30    0.92
   4  16   0    3.82    0.95
  -4  16   0    3.99    0.71
  -4  16   0    4.69    0.93
  -4  16   0    4.73    0.85
  -4  16   0    5.82    0.87
   5 -16   0    0.73    0.68
  -5 -16   0    1.60    0.82
  -5 -16   0    2.52    0.95
   5  16   0    0.37    0.88
  -5  16   0    1.39    0.78
   5  16   0    1.55    0.89
  -5  16   0    0.47    0.71
   5  16   0    3.31    1.09
  -5  16   0    1.97    0.70
  -5  16   0    0.87    0.85
  -6 -16   0    6.87    1.05
  -6 -16   0    6.03    1.15
   6 -16   0    6.34    0.88
  -6  16   0    9.32    1.00
   6  16   0    6.70    1.13
   6  16   0    5.99    1.38
  -6  16   0    7.55    0.88
  -6  16   0    7.74    1.16
  -7 -16   0    5.22    1.05
   7 -16   0    4.65    0.96
   7  16   0    6.45    1.54
  -7  16   0    6.81    0.78
   7  16   0    7.80    1.09
  -7  16   0    6.69    1.17
  -7  16   0    7.09    1.01
   8 -16   0    1.02    0.91
  -8 -16   0    2.18    1.00
  -8  16   0    0.03    1.01
   8  16   0    0.63    1.47
  -8  16   0    0.45    0.91
   8  16   0   -0.68    0.87
  -9 -16   0    6.99    1.17
   9 -16   0    5.28    1.11
   9  16   0    8.44    1.80
   9  16   0    6.85    1.30
  10 -16   0    4.85    1.13
   0 -17   0   -0.28    0.63
   0  17   0    0.09    0.11
   0  17   0   -0.39    0.14
  -1 -17   0   15.98    1.20
   1 -17   0   19.34    1.34
   1  17   0   16.58    1.47
  -1  17   0   20.69    1.33
   1  17   0   17.85    1.26
  -1  17   0   17.24    1.52
   2 -17   0    1.13    0.77
  -2 -17   0   -0.12    0.65
   2  17   0    0.10    0.67
  -2  17   0   -0.67    0.63
  -2  17   0   -0.89    0.89
  -2  17   0    0.73    0.61
   2  17   0   -0.31    0.85
  -3 -17   0   51.00    2.87
  -3 -17   0   50.19    2.39
   3  17   0   52.82    2.91
  -3  17   0   52.96    2.52
  -3  17   0   52.26    2.53
  -3  17   0   53.69    2.57
  -3  17   0   51.93    2.95
   3  17   0   53.55    2.55
   3  17   0   54.02    2.96
   4 -17   0    3.77    0.78
  -4 -17   0    6.41    0.92
  -4 -17   0    5.21    1.12
   4  17   0    5.12    1.02
   4  17   0    4.99    1.15
   4  17   0    5.96    0.96
  -4  17   0    5.87    1.01
  -4  17   0    5.35    0.87
  -4  17   0    5.09    0.88
  -4  17   0    4.59    0.74
  -5 -17   0    0.64    0.97
  -5 -17   0    0.48    0.80
   5 -17   0    0.82    0.73
  -5  17   0    1.49    0.92
   5  17   0    0.34    0.86
   5  17   0   -0.37    1.01
  -5  17   0    0.15    0.73
  -5  17   0    0.09    0.67
   5  17   0    0.47    0.86
  -5  17   0   -0.21    0.79
  -6 -17   0    0.76    0.86
   6 -17   0    2.39    0.77
   6  17   0    0.92    1.18
  -6  17   0    2.68    0.82
  -6  17   0    1.27    0.75
  -6  17   0    1.58    0.97
   6  17   0    2.74    0.96
  -7 -17   0   -0.40    0.90
   7 -17   0    1.32    0.82
   7  17   0   -0.47    0.90
  -7  17   0    0.39    1.06
  -7  17   0   -0.67    0.62
  -7  17   0    0.36    0.80
   7  17   0   -0.06    1.32
  -8 -17   0    3.16    1.02
   8 -17   0    2.26    0.96
  -8  17   0    2.89    0.95
   8  17   0    3.43    1.52
  -8  17   0    3.91    1.15
   8  17   0    4.14    1.02
   9 -17   0    1.87    0.90
  -9 -17   0   -0.02    0.92
   9  17   0   -0.28    1.51
   9  17   0   -0.07    1.08
   0 -18   0   14.94    1.28
   0  18   0   -0.45    0.16
   0  18   0    0.16    0.12
  -1 -18   0   62.38    2.79
   1 -18   0   62.91    2.82
  -1  18   0   60.64    3.27
   1  18   0   64.08    2.78
   1  18   0   61.67    3.25
  -1  18   0   62.87    2.78
   2 -18   0    1.65    0.79
  -2 -18   0    1.95    0.70
   2  18   0    2.91    0.76
  -2  18   0    2.65    0.74
  -2  18   0    3.76    1.08
   2  18   0    2.52    0.96
  -3 -18   0    4.61    0.80
  -3  18   0    3.67    0.79
   3  18   0    4.24    0.86
  -3  18   0    3.49    0.86
  -3  18   0    3.70    1.03
  -3  18   0    2.99    0.67
   3  18   0    3.60    1.03
   3  18   0    3.25    1.04
  -4 -18   0    9.50    1.00
  -4 -18   0   10.32    1.29
  -4  18   0    7.58    0.99
  -4  18   0    7.82    1.08
  -4  18   0    6.30    0.81
  -4  18   0    7.71    1.00
   4  18   0    6.64    1.00
   4  18   0    8.36    1.14
   4  18   0    8.69    1.31
  -5 -18   0   -0.07    0.97
   5 -18   0   -0.67    0.71
  -5 -18   0    0.55    0.81
  -5  18   0   -0.83    0.74
   5  18   0    1.26    1.09
   5  18   0   -0.59    0.92
   5  18   0    2.29    0.94
  -5  18   0   -0.19    0.64
  -5  18   0    1.34    0.93
   6 -18   0    2.38    0.78
  -6 -18   0    2.16    0.94
   6  18   0    1.57    1.03
   6  18   0    2.95    1.29
  -6  18   0    1.66    0.82
  -6  18   0    2.59    1.05
  -6  18   0    1.16    0.80
  -7 -18   0    3.20    1.02
   7 -18   0    3.89    0.91
   7  18   0    2.71    1.41
   7  18   0    3.37    1.05
  -7  18   0    3.37    0.77
  -7  18   0    1.71    1.10
  -7  18   0    4.16    0.92
   8 -18   0    0.38    0.86
  -8 -18   0   -0.91    0.95
   8  18   0   -1.09    1.40
  -8  18   0    0.17    0.86
   8  18   0    2.42    0.95
  -8  18   0   -1.17    1.03
  -9 -18   0    4.70    1.20
   9 -18   0    4.04    1.02
   9  18   0    3.71    1.24
   9  18   0    4.25    1.72
   0 -19   0    0.58    0.69
   0  19   0   -0.58    0.17
   0  19   0   -0.19    0.13
   1 -19   0   42.46    2.06
  -1 -19   0   37.40    1.99
   1  19   0   38.36    2.04
  -1  19   0   45.01    2.50
  -1  19   0   41.78    2.08
   1  19   0   39.55    2.44
  -2 -19   0    2.83    0.76
   2 -19   0    0.75    0.79
   2  19   0    1.60    0.74
  -2  19   0    1.26    0.71
  -2  19   0    1.33    0.69
  -2  19   0    1.52    1.01
   2  19   0    1.42    0.99
  -3 -19   0   17.85    1.37
   3  19   0   20.25    1.50
  -3  19   0   21.97    1.95
  -3  19   0   18.18    1.51
  -3  19   0   18.76    1.58
  -3  19   0   18.12    1.38
   3  19   0   17.50    1.58
   3  19   0   16.21    1.52
  -4 -19   0    2.26    0.80
  -4  19   0    3.10    0.99
  -4  19   0    2.50    0.67
   4  19   0    3.57    1.12
  -4  19   0    2.60    0.84
   4  19   0    2.33    0.90
   4  19   0    3.27    1.08
  -4  19   0    2.51    0.82
  -5 -19   0    4.66    0.95
   5 -19   0    5.82    0.88
  -5  19   0    3.26    1.05
   5  19   0    5.15    1.27
  -5  19   0    4.93    0.80
  -5  19   0    6.27    0.94
   5  19   0    5.04    1.16
   6 -19   0    0.64    0.81
  -6 -19   0    2.51    0.94
  -6  19   0    1.73    0.83
  -6  19   0    1.36    0.81
   6  19   0    1.55    1.26
  -6  19   0    1.06    1.04
   6  19   0   -0.69    1.03
   7 -19   0    3.05    0.89
  -7 -19   0    4.20    1.07
  -7  19   0    7.36    1.00
  -7  19   0    5.41    0.87
   7  19   0    2.01    1.14
  -7  19   0    4.11    1.21
   7  19   0    5.17    1.48
   8 -19   0    1.68    0.89
  -8 -19   0    0.88    0.98
   8  19   0    0.98    1.00
   8  19   0    2.67    1.50
  -8  19   0    1.20    1.10
  -8  19   0    1.91    0.89
   9 -19   0    4.39    1.03
  -9 -19   0    7.37    1.30
   9  19   0    7.92    1.85
   9  19   0    6.71    1.40
   0 -20   0   30.46    1.73
   0  20   0   -0.53    0.17
   0  20   0    0.16    0.15
  -1 -20   0   10.57    1.03
   1 -20   0   13.47    1.12
   1  20   0   13.01    1.40
   1  20   0   16.04    1.25
  -1  20   0   12.98    1.44
  -1  20   0   11.63    1.04
   2 -20   0   -0.49    0.80
  -2 -20   0    0.34    0.72
  -2  20   0    1.25    0.71
   2  20   0    0.33    0.75
  -2  20   0    1.26    1.05
  -2  20   0   -0.76    0.66
   2  20   0    0.88    0.99
  -3 -20   0    1.17    0.76
  -3  20   0    1.60    0.65
   3  20   0    3.78    1.11
  -3  20   0    3.45    0.82
  -3  20   0    2.56    0.86
   3  20   0    1.83    1.00
   3  20   0    1.46    0.80
  -3  20   0    1.88    1.08
  -4 -20   0    1.44    0.77
   4  20   0    2.07    1.06
   4  20   0    2.39    0.90
   4  20   0    2.07    1.03
  -4  20   0    2.25    0.87
  -4  20   0    2.18    0.68
  -4  20   0    1.56    1.03
  -5 -20   0    3.53    0.92
  -5  20   0    4.21    0.80
   5  20   0    3.96    1.15
  -5  20   0    3.59    1.03
   5  20   0    4.21    1.25
  -5  20   0    4.90    0.95
   6 -20   0   -1.22    0.80
  -6 -20   0    0.56    0.91
   6  20   0    1.33    1.02
  -6  20   0    0.69    0.86
  -6  20   0    0.50    1.08
  -6  20   0   -0.68    0.79
   6  20   0   -0.44    1.19
   7 -20   0   -1.23    0.84
  -7 -20   0    0.27    0.98
  -7  20   0    1.13    0.85
   7  20   0    0.91    1.38
  -7  20   0    0.20    0.81
  -7  20   0    1.09    1.13
   7  20   0    0.73    1.02
  -8 -20   0   -2.04    0.91
   8 -20   0    0.48    0.85
   8  20   0    1.17    1.45
   8  20   0    0.17    0.95
  -9 -20   0    2.07    1.06
   9 -20   0   -0.80    0.86
   9  20   0   -0.19    1.61
   9  20   0   -0.29    1.20
   0 -21   0    0.60    0.74
   0  21   0    0.22    0.17
   0  21   0   -0.15    0.17
  -1 -21   0   15.12    1.24
   1 -21   0   14.04    1.19
   1  21   0   15.54    1.29
   1  21   0   14.35    1.51
  -1  21   0   15.61    1.54
  -1  21   0   12.63    1.08
   2 -21   0   33.01    1.82
  -2 -21   0   30.74    1.74
   2  21   0   32.28    2.38
  -2  21   0   33.23    1.93
  -2  21   0   37.41    2.47
  -2  21   0   31.31    1.82
   2  21   0   33.91    1.92
  -3 -21   0    7.23    0.97
   3  21   0    8.80    1.30
  -3  21   0    8.81    1.08
   3  21   0    7.45    1.21
  -3  21   0   10.05    1.05
  -3  21   0    9.36    1.32
   3  21   0    7.79    1.04
  -3  21   0    7.94    0.86
  -4 -21   0    4.22    0.88
   4  21   0    0.96    1.09
  -4  21   0    2.92    0.93
  -4  21   0    3.95    1.14
   4  21   0    3.23    1.14
  -4  21   0    2.45    0.72
  -5 -21   0    6.50    1.01
  -5  21   0    8.47    1.09
  -5  21   0    5.93    0.87
  -5  21   0    5.13    1.18
   5  21   0    8.29    1.29
   5  21   0    5.61    1.33
  -6 -21   0    3.64    1.03
   6 -21   0    3.12    0.93
  -6  21   0    3.62    0.98
   6  21   0    4.76    1.22
   6  21   0    3.60    1.37
  -6  21   0    2.99    0.87
   7 -21   0   -1.09    0.83
  -7 -21   0    0.17    0.96
  -7  21   0    0.81    0.87
   7  21   0    0.60    1.37
  -7  21   0    0.39    0.84
   7  21   0    0.73    1.09
   8 -21   0   -0.92    0.87
  -8 -21   0   -0.34    1.02
   8  21   0    0.54    1.45
   8  21   0    0.61    0.99
   9 -21   0    0.27    0.88
  -9 -21   0    0.20    1.08
   9  21   0   -0.53    1.24
   9  21   0    2.25    1.67
   0 -22   0   10.52    1.06
   0  22   0    0.55    0.18
   0  22   0    0.51    0.21
   1 -22   0    6.61    0.96
  -1 -22   0    6.46    0.94
  -1  22   0    7.08    0.89
   1  22   0    6.65    1.28
  -1  22   0    6.74    1.28
   1  22   0    7.43    0.91
  -2 -22   0   12.52    1.11
   2 -22   0   12.26    1.21
  -2  22   0   10.92    1.44
   2  22   0   11.91    1.16
  -2  22   0   12.01    1.11
   2  22   0   11.45    1.43
  -2  22   0   13.50    1.11
  -3 -22   0   -0.09    0.76
   3  22   0   -0.46    1.02
  -3  22   0   -0.01    0.62
   3  22   0   -0.07    0.96
  -3  22   0   -0.47    0.81
  -3  22   0    0.76    1.07
  -4 -22   0    1.98    0.82
   4  22   0    0.66    1.16
  -4  22   0    0.99    0.93
   4  22   0    1.81    1.14
  -4  22   0    1.10    0.66
  -5 -22   0   -0.13    0.87
  -5  22   0    0.13    0.74
   5  22   0   -0.29    1.16
   5  22   0    1.12    1.07
  -5  22   0   -0.23    0.89
  -6 -22   0    1.66    0.96
   6  22   0    1.61    1.30
   6  22   0    1.26    1.16
  -6  22   0    2.24    0.95
  -6  22   0    1.77    0.81
  -7 -22   0    3.29    1.07
   7 -22   0    0.47    0.90
  -7  22   0    2.59    0.90
   7  22   0    0.44    1.36
  -7  22   0    0.83    0.88
   7  22   0    0.86    1.23
   8 -22   0   -2.54    0.86
  -8 -22   0   -0.22    0.98
   8  22   0   -1.45    1.44
  -9 -22   0   -0.16    1.05
   9  22   0    0.43    1.69
   9  22   0    1.43    1.32
   0 -23   0    0.24    0.79
   0  23   0    0.61    0.19
   0  23   0    0.58    0.23
  -1 -23   0    0.28    0.75
   1 -23   0    0.30    0.82
   1  23   0   -0.32    1.01
   1  23   0    0.02    0.70
  -2 -23   0    2.30    0.83
   2 -23   0    3.80    0.91
  -2  23   0    3.46    0.82
   2  23   0    5.44    1.22
  -3 -23   0    0.35    0.79
  -3  23   0    0.72    0.70
   3  23   0    2.55    1.09
  -3  23   0    0.81    0.89
   3  23   0    1.13    1.13
  -4 -23   0    5.36    1.00
  -4  23   0    4.87    0.82
  -4  23   0    5.68    1.09
   4  23   0    5.33    1.26
  -5 -23   0    1.37    0.88
   5  23   0   -0.84    1.16
  -5  23   0   -1.07    0.89
  -5  23   0    0.20    0.71
  -6 -23   0    1.42    0.92
   6  23   0    1.73    1.35
  -6  23   0    1.06    0.94
  -6  23   0    0.31    0.82
  -7 -23   0   -0.03    0.99
   7 -23   0   -0.20    0.89
  -7  23   0   -0.32    0.85
   7  23   0    1.03    1.41
  -7  23   0   -0.85    0.88
   8 -23   0   -1.03    0.87
  -8 -23   0    2.52    1.11
   8  23   0    1.71    1.55
   0 -24   0    6.20    0.98
  -1 -24   0    0.63    0.79
   1 -24   0    1.11    0.83
  -2 -24   0   -0.50    0.75
   2 -24   0   -0.24    0.83
  -2  24   0    0.36    0.77
  -3 -24   0   11.72    1.18
  -3  24   0   12.04    1.07
   3  24   0   12.84    1.48
  -3  24   0   14.76    1.36
  -4 -24   0    0.49    0.86
   4  24   0    0.32    1.12
  -4  24   0   -0.77    0.70
  -4  24   0    0.62    0.98
  -5 -24   0    0.76    0.90
  -5  24   0    0.74    0.76
   5  24   0   -0.74    1.19
  -5  24   0    2.04    1.00
  -6 -24   0    1.61    0.99
  -6  24   0    3.39    1.00
   6  24   0    1.74    1.37
  -6  24   0    3.61    0.90
  -7 -24   0   -0.52    0.93
   7  24   0   -0.49    1.36
   8 -24   0   -2.44    0.92
  -8 -24   0    1.78    1.10
   8  24   0    2.55    1.65
   0 -25   0    0.08    0.80
   1 -25   0    1.72    0.87
  -1 -25   0    1.33    0.82
   2 -25   0    1.65    0.91
  -2 -25   0    0.89    0.85
  -2  25   0   -0.46    0.80
  -3 -25   0    3.46    0.92
  -3  25   0    3.62    1.00
  -3  25   0    4.06    0.80
   3  25   0    4.42    1.20
  -4 -25   0    1.39    0.93
   4  25   0    0.27    1.15
  -4  25   0    0.14    0.73
  -4  25   0    0.15    1.03
  -5 -25   0    3.31    1.00
   5  25   0    2.30    1.32
  -5  25   0    2.35    0.82
  -5  25   0    2.43    1.05
  -6 -25   0    3.40    1.03
   6  25   0    2.43    1.41
  -6  25   0    1.76    0.88
  -6  25   0    4.84    1.08
  -7 -25   0   -0.85    0.88
   7  25   0    0.13    1.40
  -8 -25   0    0.03    1.00
   8 -25   0    2.61    0.90
   8  25   0    0.50    1.52
   0 -26   0    6.09    1.01
   1 -26   0    7.25    1.06
  -1 -26   0    7.28    1.08
  -2 -26   0   -0.67    0.81
   2 -26   0    1.24    0.93
  -2  26   0   -0.40    0.83
  -3 -26   0    0.54    0.88
   3  26   0    0.01    1.09
  -3  26   0    0.44    0.72
  -4 -26   0   -0.43    0.88
   4  26   0    0.46    1.19
  -4  26   0   -0.52    0.74
  -4  26   0    1.55    1.06
  -5 -26   0   -0.54    0.93
   5  26   0    1.68    1.35
  -5  26   0    0.72    0.76
  -5  26   0   -0.59    1.01
  -6 -26   0    3.32    1.04
   6  26   0    2.66    1.43
  -6  26   0    4.78    0.88
  -6  26   0    5.44    1.12
  -7 -26   0    4.47    1.10
   7  26   0    3.53    1.56
  -8 -26   0    3.25    1.08
   8  26   0    1.31    1.62
   0 -27   0   -0.13    0.88
   1 -27   0    1.49    0.93
  -1 -27   0    1.68    0.92
   2 -27   0    0.56    0.96
  -2 -27   0    1.01    0.91
  -2  27   0   -0.96    0.85
  -3 -27   0   -0.30    0.85
   3  27   0    2.40    1.19
  -3  27   0    0.70    0.76
  -4 -27   0    0.00    0.92
  -4  27   0    0.34    0.78
   4  27   0    0.05    1.23
  -5 -27   0   16.37    1.50
  -5  27   0   19.35    1.67
  -5  27   0   18.68    1.70
   5  27   0   19.82    2.04
  -6 -27   0    1.36    1.00
  -6  27   0    0.84    1.05
  -6  27   0    0.31    0.80
   6  27   0   -0.18    1.35
  -7 -27   0    1.41    1.00
   7  27   0   -0.36    1.45
   0 -28   0    6.01    1.11
   1 -28   0    0.70    0.92
  -1 -28   0    0.12    0.93
   2 -28   0    7.44    1.23
  -2 -28   0    8.06    1.12
   2  28   0    7.06    1.31
  -2  28   0    6.44    1.09
  -3 -28   0   -0.89    0.88
   3  28   0   -0.76    1.14
  -3  28   0    0.13    0.78
  -4 -28   0    1.00    0.97
  -4  28   0   -0.39    0.79
   4  28   0    2.08    1.27
  -5 -28   0    0.29    0.98
  -5  28   0    1.11    0.84
   5  28   0    1.92    1.39
  -6 -28   0    8.08    1.26
   6  28   0   11.97    1.79
  -6  28   0    9.40    1.34
  -7 -28   0    0.93    1.04
   7  28   0    2.87    1.57
   0 -29   0    0.12    0.93
  -1 -29   0   -0.55    0.91
   1 -29   0    1.07    0.94
  -2 -29   0    0.56    0.94
   2 -29   0    0.69    1.00
  -2  29   0   -2.42    0.91
   2  29   0   -0.45    1.06
  -3 -29   0    0.32    0.94
  -3  29   0    0.14    0.79
   3  29   0    0.02    1.20
  -4 -29   0    0.78    0.99
  -4  29   0    1.13    0.80
   4  29   0    0.32    1.28
  -5 -29   0   -1.10    0.95
   5  29   0    0.54    1.39
  -5  29   0   -1.52    0.81
  -6 -29   0    1.17    1.04
   6  29   0    2.14    1.46
  -7 -29   0   -0.66    0.99
   7  29   0   -0.40    1.46
   0 -30   0    1.18    0.98
  -1 -30   0    2.83    1.08
   1 -30   0    3.81    1.08
  -2 -30   0    7.83    1.18
   2 -30   0    7.66    1.27
   2  30   0    7.51    1.35
  -2  30   0    5.37    1.10
  -3 -30   0   -0.57    0.94
   3  30   0    0.47    1.24
  -3  30   0   -1.43    0.81
  -4 -30   0    1.27    1.02
  -4  30   0    3.60    0.88
   4  30   0    2.43    1.35
  -5 -30   0    0.23    1.03
   5  30   0   -0.91    1.29
  -6 -30   0   -0.04    0.99
   6  30   0    0.50    1.43
  -7 -30   0    2.84    1.14
   7  30   0    3.80    1.61
   0 -31   0    1.67    1.05
  -1 -31   0   -0.74    0.98
   1 -31   0   -0.57    1.04
   2 -31   0    3.97    1.17
  -2 -31   0    3.46    1.10
  -2  31   0    0.16    1.01
   2  31   0    1.79    1.26
  -3 -31   0    3.21    1.09
   3  31   0    2.19    1.30
  -3  31   0    2.50    0.91
  -4 -31   0    1.77    1.06
   4  31   0    1.72    1.34
  -4  31   0    2.81    0.89
  -5 -31   0    0.49    1.04
   5  31   0   -0.14    1.36
  -6 -31   0    3.88    1.14
   6  31   0    3.92    1.61
   0 -32   0    0.45    1.02
  -1 -32   0    2.14    1.11
   1 -32   0    2.54    1.15
  -2 -32   0    3.11    1.10
   2 -32   0    2.48    1.17
   2  32   0    4.55    1.30
  -2  32   0    1.65    1.09
  -3 -32   0    0.22    1.02
  -3  32   0    0.83    0.89
   3  32   0    1.52    1.29
  -4 -32   0    1.65    1.05
   4  32   0    3.39    1.47
  -4  32   0    4.02    0.93
  -5 -32   0   -0.29    1.00
   5  32   0    1.63    1.42
  -6 -32   0    0.04    1.10
   6  32   0    2.22    1.54
   0 -33   0    1.63    1.09
  -1 -33   0    1.53    1.10
   1 -33   0    1.53    1.12
   2 -33   0    0.94    1.19
  -2 -33   0    1.86    1.11
  -2  33   0   -2.05    1.09
   2  33   0    0.48    1.23
  -3 -33   0   -0.25    1.01
  -3  33   0    0.25    0.91
   3  33   0    1.26    1.28
  -4 -33   0    0.24    1.06
   4  33   0    0.54    1.37
  -5 -33   0    1.03    1.09
   5  33   0    3.10    1.48
   0 -34   0    0.36    1.06
   1 -34   0    2.72    1.16
  -1 -34   0    3.76    1.19
   2 -34   0   -1.03    1.11
  -2 -34   0    0.75    1.10
   2  34   0    1.05    1.23
  -3 -34   0    0.33    1.04
   3  34   0    1.17    1.29
  -3  34   0    0.01    0.90
  -4 -34   0    1.96    1.09
   4  34   0    2.61    1.41
  -5 -34   0    2.68    1.13
   5  34   0    1.42    1.49
   0 -35   0    0.23    1.15
   1 -35   0    2.45    1.20
  -1 -35   0    4.05    1.19
  -2 -35   0   -0.29    1.06
   2 -35   0    1.48    1.19
   2  35   0    0.70    1.28
  -3 -35   0    0.62    1.06
   3  35   0    0.61    1.33
  -4 -35   0   -0.28    1.09
   4  35   0   -0.18    1.36
  -5 -35   0    3.49    1.17
   0 -36   0   10.73    1.50
  -1 -36   0   -0.81    1.08
   1 -36   0    2.01    1.18
   1  36   0    2.54    1.25
  -2 -36   0   -0.14    1.12
   2 -36   0    0.14    1.19
   2  36   0   -0.14    1.23
  -3 -36   0   -1.02    1.08
   3  36   0   -0.83    1.30
  -4 -36   0    0.92    1.16
   4  36   0    0.50    1.39
   0 -37   0    1.61    1.18
  -1 -37   0    3.73    1.28
   1 -37   0    4.25    1.31
   1  37   0    3.90    1.31
  -2 -37   0    0.51    1.17
   2 -37   0   -1.21    1.22
   2  37   0   -0.93    1.26
  -3 -37   0   -0.05    1.18
   3  37   0   -0.41    1.29
   0 -38   0    0.01    1.14
   1 -38   0    6.82    1.39
  -1 -38   0    4.58    1.32
   1  38   0    6.11    1.44
  -2 -38   0    0.03    1.19
   2 -38   0    0.71    1.31
   2  38   0   -1.21    1.32
   0 -39   0    0.89    1.18
   1 -39   0    1.15    1.35
  -1 -39   0    3.17    1.27
   1  39   0    2.27    1.37
 -10   0   1    0.30    0.94
  10   0  -1   -2.24    1.27
  -9   0   1    5.57    1.24
   9   0  -1    5.59    0.75
   9   0  -1    4.11    1.45
   8   0  -1   -0.37    0.63
  -8   0   1   -0.24    0.94
   8   0  -1   -0.55    1.14
  -7   0   1   15.36    1.37
   7   0  -1   19.49    1.67
  -7   0   1   14.41    1.45
   7   0  -1   14.34    1.09
  -6   0   1    0.20    0.81
  -6   0   1   -0.49    0.84
   6   0  -1    0.61    0.99
   6   0  -1   -0.24    0.58
  -5   0   1    8.94    1.05
   5   0  -1    9.00    1.13
   5   0  -1    8.94    0.81
  -5   0   1    8.30    0.96
  -4   0   1   -1.15    0.71
  -4   0   1    0.76    0.68
   4   0  -1   -1.01    0.81
   4   0  -1   -0.94    0.56
  -3   0   1  223.06    8.39
  -3   0   1  218.11    9.19
   3   0  -1  218.31    9.17
   3   0  -1  218.66    8.39
   2   0  -1   -0.38    0.54
  -2   0   1   -0.36    0.55
  -2   0   1   -1.30    0.41
  -1   0   1   76.79    3.07
   1   0  -1   74.86    2.82
   1   0  -1   64.82    3.05
  -1   0   1   74.94    2.82
   0   0  -1   -0.01    0.01
   0   0  -1   -0.02    0.01
   0   0   1    0.00    0.05
   0   0  -1    0.00    0.01
   0   0   1    0.02    0.03
   0   0   1    0.09    0.06
   1   0   1    0.82    0.28
  -1   0  -1    0.95    0.25
   1   0   1    0.98    0.24
   2   0   1   -0.01    0.50
   2   0   1   -0.34    0.44
  -2   0  -1   -0.07    0.44
  -2   0  -1   -0.56    0.48
   3   0   1    1.50    0.56
   3   0   1    1.46    0.43
  -3   0  -1    1.52    0.70
   3   0   1    1.34    0.73
  -4   0  -1   -0.01    0.69
  -4   0  -1    0.30    0.53
   4   0   1   -1.03    0.44
   4   0   1   -0.26    0.76
  -4   0  -1    1.03    0.78
  -5   0  -1   52.24    2.71
   5   0   1   53.98    2.80
   5   0   1   51.89    2.12
  -5   0  -1   49.29    2.29
  -5   0  -1   48.32    2.53
  -6   0  -1   -0.09    0.56
   6   0   1    0.33    0.94
   6   0   1   -0.46    0.48
  -6   0  -1    1.00    0.92
  -6   0  -1   -0.19    0.82
  -7   0  -1    2.83    1.04
  -7   0  -1    3.85    0.65
  -7   0  -1    3.70    1.02
   7   0   1    3.55    1.16
   8   0   1    0.33    1.15
  -8   0  -1   -1.85    1.06
  -9   0  -1    6.10    1.30
   9   0   1    4.69    1.42
  10   0   1   -1.57    1.23
 -10   0  -1   -0.62    1.15
 -10  -1   1    1.75    1.02
  10  -1  -1    0.48    1.37
 -10   1   1    2.04    1.15
  10   1  -1    1.33    1.38
   9  -1  -1   11.72    0.93
  -9  -1   1   11.13    1.30
   9  -1  -1   12.02    1.64
   9   1  -1   11.64    0.99
   9   1  -1   12.68    1.74
  -9   1   1   12.69    1.47
  -8  -1   1    7.29    1.20
   8  -1  -1    7.62    1.44
   8  -1  -1    6.75    0.76
   8   1  -1    5.74    1.38
  -8   1   1    8.33    1.20
   8   1  -1    6.87    0.83
   7  -1  -1    3.69    0.65
   7  -1  -1    3.44    1.12
  -7  -1   1    3.16    1.02
  -7  -1   1    3.51    0.96
  -7   1   1    3.21    0.99
   7   1  -1    3.75    0.72
  -7   1   1    3.11    0.99
   7   1  -1    4.21    1.17
   6  -1  -1    0.43    0.96
   6  -1  -1    0.83    0.58
  -6  -1   1   -0.19    0.81
  -6  -1   1    0.58    0.82
   6   1  -1   -0.38    0.62
   6   1  -1   -1.24    0.92
  -6   1   1    0.41    0.82
  -6   1   1    0.30    0.85
   5  -1  -1   22.14    1.87
  -5  -1   1   25.36    1.57
   5  -1  -1   21.64    1.25
  -5  -1   1   27.81    1.87
   5   1  -1   25.93    1.40
   5   1  -1   26.15    1.97
  -5   1   1   24.84    1.88
   4  -1  -1   20.00    1.16
  -4  -1   1   25.44    1.74
  -4  -1   1   25.06    1.44
   4  -1  -1   19.63    1.67
   4   1  -1   23.25    1.25
  -4   1   1   18.81    1.42
  -4   1   1   23.27    1.17
   4   1  -1   23.93    1.75
  -3  -1   1   89.03    4.01
   3  -1  -1   92.81    3.96
  -3  -1   1   85.84    3.60
   3  -1  -1   87.75    3.50
  -3   1   1   91.88    4.03
   3   1  -1   86.50    4.01
  -3   1   1   90.89    3.53
   3   1  -1   88.46    3.57
  -2  -1   1    4.39    0.71
  -2  -1   1    5.43    0.58
  -2  -1   1    6.41    0.58
   2   1  -1    5.57    0.71
  -1  -1   1   68.74    2.63
  -1  -1   1   56.11    2.84
  -1  -1   1   67.48    2.58
   1  -1  -1   68.14    2.61
   1  -1  -1   68.64    2.84
   1  -1  -1   74.24    2.73
  -1   1   1   74.82    2.80
  -1   1   1   69.25    2.67
   1   1  -1   68.97    2.64
   1   1  -1   61.40    2.90
   1   1  -1   69.25    2.68
   0  -1  -1   -0.04    0.03
   0  -1  -1   -0.15    0.02
   0  -1  -1   -0.07    0.02
   0  -1  -1   -0.09    0.02
   0   1   1   -0.11    0.02
   0   1  -1   -0.08    0.02
   0   1  -1   -0.11    0.03
  -1  -1  -1   83.79    3.49
   1  -1   1   87.40    3.53
  -1  -1  -1   85.60    3.32
  -1   1  -1   87.26    3.53
  -1   1  -1   85.40    3.56
   1   1   1   86.37    3.53
  -2  -1  -1   58.95    2.55
  -2  -1  -1   56.99    2.54
   2  -1   1   60.57    2.68
  -2  -1  -1   63.33    2.73
  -2   1  -1   63.13    2.68
  -2   1  -1   57.58    2.59
   2   1   1   59.36    2.77
   2   1   1   62.46    2.59
  -3  -1  -1   98.41    4.25
  -3  -1  -1   96.28    4.03
   3  -1   1   95.88    4.23
  -3  -1  -1   93.68    3.94
  -3   1  -1   93.67    4.27
  -3   1  -1  102.74    4.11
   3   1   1   99.08    4.09
   3   1   1   96.98    4.34
  -4  -1  -1    2.17    0.56
   4  -1   1    0.08    0.78
  -4  -1  -1    0.05    0.70
  -4  -1  -1    1.58    0.79
   4   1   1    0.66    0.52
  -4   1  -1    1.52    0.56
   4   1   1    1.03    0.82
  -4   1  -1   -0.22    0.69
   4   1   1    0.64    0.51
  -5  -1  -1   -0.08    0.74
  -5  -1  -1   -0.37    0.55
  -5  -1  -1    0.37    0.83
   5  -1   1   -0.80    0.84
  -5   1  -1    0.46    0.55
  -5   1  -1   -1.37    0.72
   5   1   1    1.13    0.53
   5   1   1    1.03    0.88
  -6  -1  -1   30.77    1.66
  -6  -1  -1   30.04    1.93
  -6  -1  -1   31.55    2.15
   6  -1   1   30.91    2.18
   6   1   1   31.23    2.28
  -6   1  -1   31.92    1.59
  -6   1  -1   31.95    1.98
   6   1   1   29.63    1.48
  -6   1  -1   30.79    2.12
   7  -1   1    1.43    1.05
  -7  -1  -1   -0.10    1.00
  -7  -1  -1    0.91    0.60
  -7  -1  -1    1.86    0.96
   7   1   1    0.73    1.03
  -7   1  -1   -1.23    0.97
  -7   1  -1    2.01    0.92
  -7   1  -1    1.32    0.62
   7   1   1    0.78    0.54
   8  -1   1    1.63    1.16
  -8  -1  -1    1.02    1.08
   8   1   1    0.81    0.56
  -8   1  -1    1.08    0.63
   8   1   1    1.91    1.24
  -8   1  -1    1.75    1.12
  -9  -1  -1    0.17    1.13
   9  -1   1    1.14    1.31
  -9   1  -1    0.25    1.16
   9   1   1   -0.04    1.31
  10  -1   1    0.89    1.34
 -10  -1  -1    0.84    1.06
  10   1   1    0.36    1.38
 -10   1  -1    0.51    1.18
  10  -2  -1   -0.50    1.29
 -10  -2   1    0.94    0.97
  10   2  -1    0.56    0.67
 -10   2   1   -0.46    1.02
  10   2  -1   -0.66    1.35
  -9  -2   1   -1.89    0.91
   9  -2  -1    0.15    1.26
   9   2  -1   -0.79    1.33
   9   2  -1    1.68    0.72
  -9   2   1    0.57    1.12
   8  -2  -1    4.61    1.29
  -8  -2   1    6.20    1.08
   8  -2  -1    5.39    0.72
   8   2  -1    4.91    1.38
  -8   2   1    4.19    1.16
   8   2  -1    5.58    0.81
   7  -2  -1    0.48    0.56
  -7  -2   1    1.65    0.89
   7  -2  -1    0.98    1.06
  -7  -2   1    0.30    0.95
  -7   2   1    0.02    0.90
   7   2  -1   -0.34    1.02
   7   2  -1   -0.09    0.66
  -7   2   1    0.20    0.89
   6  -2  -1   11.41    0.92
   6  -2  -1   11.43    1.33
  -6  -2   1   13.22    1.16
  -6  -2   1   13.07    1.31
   6   2  -1   12.52    1.01
   6   2  -1   12.90    1.43
  -6   2   1   10.85    1.18
   5  -2  -1   14.88    1.31
  -5  -2   1   14.89    1.18
  -5  -2   1   16.59    1.32
   5  -2  -1   15.91    1.01
  -5   2   1   16.00    1.29
   5   2  -1   15.51    1.14
   5   2  -1   16.04    1.41
  -4  -2   1   76.28    3.17
   4  -2  -1   73.03    3.01
   4  -2  -1   77.21    3.52
  -4  -2   1   73.74    3.61
   4   2  -1   76.28    3.09
  -4   2   1   72.77    2.98
   4   2  -1   75.09    3.58
  -4   2   1   74.03    3.47
   3  -2  -1  394.10   16.17
  -3  -2   1  391.81   14.93
   3  -2  -1  393.71   14.90
  -3  -2   1  396.37   16.20
  -3   2   1  422.00   15.36
  -3   2   1  395.09   16.65
   3   2  -1  399.65   16.70
   3   2  -1  407.58   15.42
   2  -2  -1  353.24   13.75
   2  -2  -1  324.59   12.70
  -2  -2   1  330.60   12.70
  -2  -2   1  335.95   13.79
  -2   2   1  329.59   13.52
   2   2  -1  329.37   12.54
  -2   2   1  332.22   12.49
  -2   2   1  332.81   13.22
   2   2  -1  333.57   13.20
   2   2  -1  330.25   13.56
   2   2  -1  325.01   12.49
   1  -2  -1   85.75    3.59
   1  -2  -1   84.55    3.32
  -1  -2   1   86.83    3.29
   1  -2  -1   87.89    3.51
  -1   2   1   82.66    3.28
  -1   2   1   84.52    3.46
   1   2  -1   84.40    3.25
  -1   2   1   85.41    3.54
   1   2  -1   86.69    3.57
   1   2  -1   85.92    3.30
   0   2   1   80.98    3.07
   0   2  -1   80.61    3.07
   1  -2   1    5.17    0.40
  -1  -2  -1    4.78    0.42
  -1  -2  -1    4.07    0.38
   1   2   1    4.67    0.41
  -1   2  -1    3.89    0.28
   2  -2   1  338.42   13.81
  -2  -2  -1  336.99   12.85
  -2  -2  -1  341.78   13.86
  -2  -2  -1  337.75   13.60
  -2   2  -1  352.00   14.36
   2   2   1  344.53   13.35
   2   2   1  361.32   14.13
   2   2   1  350.50   14.41
   3  -2   1   -0.21    0.65
  -3  -2  -1    0.21    0.74
  -3  -2  -1   -0.28    0.54
  -3  -2  -1    0.24    0.67
  -3   2  -1    0.08    0.55
   3   2   1   -0.56    0.52
  -3   2  -1   -0.66    0.59
   3   2   1   -0.92    0.70
  -4  -2  -1    4.79    0.85
   4  -2   1    4.30    0.83
  -4  -2  -1    4.76    0.64
  -4  -2  -1    6.53    0.88
  -4   2  -1    5.89    0.63
   4   2   1    4.28    0.87
  -4   2  -1    4.16    0.75
   4   2   1    4.40    0.61
  -5  -2  -1    1.04    0.81
   5  -2   1    1.83    0.87
  -5  -2  -1    1.65    0.81
  -5  -2  -1    2.98    0.60
   5   2   1    2.09    0.62
  -5   2  -1    1.04    0.75
   5   2   1    1.80    0.94
  -5   2  -1    2.50    0.59
   5   2   1    1.90    0.56
   6  -2   1    2.17    0.99
  -6  -2  -1    4.70    0.68
  -6  -2  -1    5.53    1.02
  -6  -2  -1    2.75    0.97
   6   2   1    4.36    0.67
   6   2   1    3.89    1.10
  -6   2  -1    3.53    0.93
  -6   2  -1    3.92    0.67
  -7  -2  -1    0.59    0.98
  -7  -2  -1    1.40    0.61
   7  -2   1    1.31    1.03
  -7  -2  -1    2.02    0.97
   7   2   1    0.58    1.07
  -7   2  -1    2.53    1.04
   7   2   1    1.18    0.61
  -7   2  -1    0.88    0.89
  -7   2  -1    1.58    0.64
  -8  -2  -1    9.46    1.34
   8  -2   1    8.09    1.42
   8   2   1    8.03    0.82
  -8   2  -1    9.78    0.85
  -8   2  -1    9.41    1.41
   8   2   1    8.79    1.48
  -9  -2  -1    1.41    1.00
   9  -2   1    0.61    1.30
  -9   2  -1    2.35    1.17
   9   2   1    0.24    1.30
  10  -2   1   -0.04    1.32
 -10  -2  -1   -0.10    1.02
 -10   2  -1   -1.00    1.12
  10   2   1   -0.53    1.32
  10  -3  -1   -1.04    1.32
 -10  -3   1    0.23    0.92
  10   3  -1    1.38    1.41
  10   3  -1    1.43    0.72
 -10   3   1    3.47    1.22
   9  -3  -1    0.07    1.13
  -9  -3   1    1.39    0.98
   9   3  -1   -0.37    1.34
   9   3  -1    0.71    0.72
  -9   3   1    2.89    1.13
  -8  -3   1    7.83    1.15
   8  -3  -1    8.97    1.43
   8  -3  -1    8.49    0.77
   8   3  -1    9.28    0.96
  -8   3   1    6.86    1.21
   8   3  -1    9.67    1.53
  -7  -3   1    6.78    1.01
   7  -3  -1    9.05    1.24
   7  -3  -1    5.73    0.70
  -7   3   1    7.38    1.13
  -7   3   1    7.00    1.12
   7   3  -1    6.19    0.88
   7   3  -1    6.39    1.30
  -6  -3   1   -0.13    0.85
  -6  -3   1    0.31    0.74
   6   3  -1    0.27    0.68
  -6   3   1    4.38    0.92
   6   3  -1   -0.09    0.98
  -5  -3   1   13.24    1.12
  -5  -3   1   15.99    1.33
   5  -3  -1   15.10    1.27
   5  -3  -1   16.38    1.09
   5   3  -1   15.40    1.18
  -5   3   1   17.36    1.34
   5   3  -1   15.29    1.46
  -5   3   1   17.77    0.98
  -5   3   1   16.79    0.99
   4  -3  -1   50.16    2.25
  -4  -3   1   54.32    2.42
   4  -3  -1   55.37    2.69
  -4  -3   1   54.88    2.75
  -4   3   1   56.97    2.82
   4   3  -1   56.02    2.88
   4   3  -1   54.60    2.45
  -4   3   1   56.88    2.31
   3  -3  -1   18.33    1.19
  -3  -3   1   23.11    1.40
  -3  -3   1   21.32    1.13
   3  -3  -1   19.03    1.49
  -3  -3   1   26.78    1.67
   3   3  -1   22.37    1.70
  -3   3   1   18.15    1.10
   3   3  -1   21.86    1.12
   3   3  -1   26.80    1.40
  -3   3   1   17.71    1.26
   3   3  -1   24.29    1.29
  -2  -3   1  899.02   36.02
  -2  -3   1  887.66   35.35
   2  -3  -1  894.73   33.36
   2  -3  -1  889.43   35.97
  -2  -3   1  862.78   33.30
  -2   3   1  884.42   36.51
  -2   3   1  891.58   33.91
   2   3  -1  912.75   35.89
   2   3  -1  901.32   33.82
   2   3  -1  927.37   36.58
  -2   3   1  884.02   35.90
   1  -3  -1   -0.27    0.33
   1  -3  -1    0.62    0.31
   1  -3  -1    0.23    0.34
  -1  -3   1   -0.07    0.18
  -1  -3   1    0.15    0.24
  -1   3   1    0.04    0.27
   1   3  -1    0.45    0.27
   1   3  -1   -0.08    0.36
  -1   3   1    0.50    0.32
  -1   3   1    0.55    0.35
  -1   3   1    0.73    0.36
   0   3  -1  176.48    6.76
   0   3   1  180.99    6.76
  -1  -3  -1   37.75    1.58
  -1  -3  -1   35.41    1.68
   1  -3   1   38.42    1.57
   1   3   1   22.51    1.00
  -2  -3  -1  276.37   11.03
  -2  -3  -1  266.90   10.42
   2  -3   1  277.14   11.18
   2   3   1  271.88   11.21
   2   3   1  271.99   10.38
   2   3   1  266.89   10.96
  -2   3  -1  277.94   11.13
  -3  -3  -1  256.62   10.19
   3  -3   1  270.01   10.95
  -3  -3  -1  265.07   11.01
  -3  -3  -1  270.29   10.74
   3   3   1  255.09   10.22
   3   3   1  263.12   11.06
  -3   3  -1  274.35   10.98
   3   3   1  272.60   10.76
  -4  -3  -1    0.87    0.74
   4  -3   1    0.57    0.72
  -4  -3  -1   -0.49    0.70
  -4  -3  -1    0.23    0.58
   4   3   1    1.76    0.82
  -4   3  -1    0.91    0.65
  -4   3  -1    0.47    0.57
   4   3   1    1.18    0.55
  -5  -3  -1   29.68    1.60
  -5  -3  -1   30.15    2.06
   5  -3   1   27.68    1.86
  -5  -3  -1   28.06    1.77
   5   3   1   28.24    2.03
  -5   3  -1   30.30    1.51
   5   3   1   26.79    1.46
  -5   3  -1   25.91    1.89
   5   3   1   28.49    1.49
   6  -3   1   49.56    2.69
  -6  -3  -1   50.37    2.49
  -6  -3  -1   43.28    2.66
  -6  -3  -1   47.57    2.28
  -6   3  -1   47.36    2.23
   6   3   1   52.47    2.81
   6   3   1   48.05    2.22
  -6   3  -1   44.47    2.65
   6   3   1   47.61    2.15
  -7  -3  -1    1.68    1.00
  -7  -3  -1    1.02    0.90
  -7  -3  -1    3.13    0.64
   7  -3   1    2.42    1.05
   7   3   1    2.80    1.18
  -7   3  -1    3.25    0.95
  -7   3  -1    0.96    1.05
  -7   3  -1    1.91    0.63
   7   3   1    2.59    0.68
   8  -3   1    8.01    1.38
  -8  -3  -1    8.63    1.25
  -8   3  -1    6.63    1.21
  -8   3  -1    9.41    0.86
  -8   3  -1    7.80    1.33
   8   3   1    8.90    0.88
   8   3   1    6.49    1.44
  -9  -3  -1    0.22    1.00
   9  -3   1    1.26    1.24
   9   3   1   -0.14    1.35
  -9   3  -1    1.04    1.23
   9   3   1    0.19    0.64
  10  -3   1    1.43    1.29
 -10  -3  -1    0.42    1.05
  10   3   1    2.49    1.47
 -10   3  -1   -0.14    1.26
  10  -4  -1    2.31    1.31
 -10  -4   1    2.10    0.99
 -10   4   1    2.68    1.17
  10   4  -1    0.25    0.73
  10   4  -1   -1.42    1.41
  -9  -4   1    2.49    1.00
   9  -4  -1    0.57    1.16
  -9   4   1    0.59    1.11
   9   4  -1    1.70    1.39
   9   4  -1    0.08    0.77
   8  -4  -1    0.18    1.04
  -8  -4   1    0.77    0.88
   8   4  -1    1.79    1.31
   8   4  -1    1.41    0.78
  -8   4   1    0.11    1.05
   7  -4  -1   -0.74    0.92
  -7  -4   1    0.21    0.79
   7   4  -1   -0.46    0.71
  -7   4   1   -0.18    0.86
   7   4  -1   -0.22    1.11
   6  -4  -1    9.44    1.21
  -6  -4   1   10.69    1.09
  -6  -4   1   11.76    1.29
   6  -4  -1   10.23    0.79
  -6   4   1    9.98    1.14
  -6   4   1    9.32    0.80
   6   4  -1    9.81    1.31
   6   4  -1    9.74    0.98
   5  -4  -1    1.39    0.54
  -5  -4   1   -0.11    0.81
  -5  -4   1    0.36    0.71
   5  -4  -1    1.18    0.87
  -5   4   1    0.28    0.76
  -5   4   1    1.17    0.49
   5   4  -1    1.25    0.72
  -5   4   1   -0.53    0.44
   5   4  -1    0.96    0.98
   4  -4  -1   27.48    1.45
  -4  -4   1   28.58    1.97
   4  -4  -1   30.09    1.81
  -4  -4   1   30.38    1.61
  -4  -4   1   29.10    1.44
   4   4  -1   29.92    2.01
  -4   4   1   28.49    1.88
   4   4  -1   29.98    1.67
   4   4  -1   30.46    1.62
  -4   4   1   33.09    1.43
   4   4  -1   31.49    1.50
   3  -4  -1   65.47    2.66
   3  -4  -1   69.11    3.00
  -3  -4   1   62.25    2.73
  -3  -4   1   62.30    2.77
  -3  -4   1   66.09    3.15
  -3   4   1   65.00    2.98
   3   4  -1   65.62    2.77
   3   4  -1   63.26    2.76
   3   4  -1   65.28    2.77
  -3   4   1   64.51    2.62
   3   4  -1   65.88    3.17
  -2  -4   1    7.07    0.74
   2  -4  -1   10.67    0.76
  -2  -4   1    8.97    0.68
   2  -4  -1    9.26    0.68
  -2   4   1   10.52    0.79
  -2   4   1   10.39    0.89
   2   4  -1   10.26    0.94
   2   4  -1   10.14    0.92
  -2   4   1   12.63    0.96
   2   4  -1   10.43    0.75
  -1  -4   1    0.72    0.32
  -1  -4   1   -0.12    0.44
   1  -4  -1    0.30    0.35
   1  -4  -1    0.70    0.46
   1  -4  -1    0.39    0.43
   1  -4  -1    1.10    0.35
  -1   4   1    0.26    0.42
   1   4  -1    1.29    0.33
  -1   4   1    0.27    0.39
  -1   4   1    0.34    0.46
   1   4  -1    0.54    0.43
  -1   4   1    0.24    0.33
   0  -4   1   12.19    0.59
   0  -4  -1   11.53    0.77
   0  -4  -1   11.34    0.57
   0   4   1   11.12    0.68
   0   4  -1   11.95    0.65
   0   4  -1   12.20    0.62
   0   4   1   11.96    0.64
   1  -4   1    8.17    0.50
  -1  -4  -1    8.03    0.67
  -1  -4  -1    8.74    0.74
   1   4   1    8.83    0.71
   1   4   1    7.25    0.61
  -2  -4  -1    3.60    0.64
  -2  -4  -1    4.32    0.64
   2  -4   1    3.54    0.53
   2   4   1    3.77    0.67
  -2   4  -1    4.85    0.53
   2   4   1    3.93    0.72
  -3  -4  -1    3.87    0.73
   3  -4   1    1.88    0.68
   3   4   1    3.19    0.76
   3   4   1    5.04    0.67
   3   4   1    4.83    0.84
  -3   4  -1    1.97    0.61
  -4  -4  -1  110.70    4.52
  -4  -4  -1  106.53    4.39
  -4  -4  -1  105.49    4.77
   4  -4   1  104.52    4.67
  -4   4  -1  105.72    4.46
   4   4   1  103.41    4.43
   4   4   1  107.73    4.76
  -4   4  -1  106.55    4.62
  -5  -4  -1   23.14    1.62
   5  -4   1   23.76    1.80
  -5  -4  -1   23.01    1.79
  -5  -4  -1   22.57    1.45
  -5   4  -1   22.79    1.72
  -5   4  -1   22.57    1.34
   5   4   1   23.61    1.97
   5   4   1   21.62    1.31
   6  -4   1   29.69    2.11
  -6  -4  -1   32.08    2.12
  -6  -4  -1   29.66    1.89
  -6  -4  -1   29.97    1.68
   6   4   1   30.39    1.58
   6   4   1   33.13    2.29
  -6   4  -1   28.33    1.59
   6   4   1   28.05    1.56
  -6   4  -1   29.49    1.98
  -7  -4  -1    0.12    0.94
   7  -4   1    0.81    0.99
  -7  -4  -1    1.97    0.62
  -7  -4  -1    0.83    0.89
  -7   4  -1    0.77    0.63
   7   4   1    0.32    1.07
   7   4   1    1.40    0.68
  -7   4  -1    1.01    0.87
   7   4   1    1.45    0.62
   8  -4   1   -0.49    1.09
  -8  -4  -1    0.45    0.95
  -8   4  -1    0.37    0.66
   8   4   1    0.65    1.26
  -8   4  -1    0.58    0.95
  -8   4  -1    0.46    1.10
   8   4   1    1.16    0.68
   9  -4   1    0.41    1.22
  -9  -4  -1    2.65    1.08
  -9   4  -1    2.01    1.23
   9   4   1    2.79    1.38
   9   4   1    3.31    0.77
 -10  -4  -1    0.63    0.97
  10  -4   1    1.34    1.28
 -10   4  -1    1.93    1.20
  10   4   1    0.77    1.42
  10  -5  -1   -0.09    1.30
 -10  -5   1   -1.32    0.91
  10   5  -1    0.80    1.45
 -10   5   1   -1.22    1.15
  10   5  -1   -1.17    0.71
  -9  -5   1    0.28    0.96
   9  -5  -1    2.92    1.12
   9   5  -1    1.66    0.84
   9   5  -1    0.99    1.38
  -9   5   1    3.81    1.18
   8  -5  -1    0.44    1.01
  -8  -5   1    0.29    0.86
   8   5  -1    0.46    1.29
   8   5  -1    0.89    0.80
  -7  -5   1    4.99    0.93
   7  -5  -1    8.11    1.15
   7   5  -1    5.81    0.92
   7   5  -1    5.04    1.32
  -7   5   1    8.47    1.11
   6  -5  -1    0.96    0.54
  -6  -5   1    0.15    0.73
  -6  -5   1    0.53    0.90
   6  -5  -1    0.91    0.88
  -6   5   1    1.74    0.85
   6   5  -1    2.53    1.08
  -6   5   1    1.58    0.49
  -6   5   1    1.16    0.53
   6   5  -1    0.45    0.76
  -5  -5   1   12.02    1.05
   5  -5  -1   11.70    1.13
   5  -5  -1   12.54    1.00
  -5  -5   1   14.83    1.30
  -5  -5   1   12.36    0.98
  -5   5   1   15.70    0.88
   5   5  -1   13.47    1.39
  -5   5   1   13.82    1.18
   5   5  -1   12.76    0.89
   5   5  -1   13.41    1.12
  -4  -5   1   22.15    1.32
  -4  -5   1   24.35    1.82
   4  -5  -1   26.68    1.61
  -4  -5   1   22.29    1.44
   4  -5  -1   24.02    1.28
   4   5  -1   24.02    1.45
   4   5  -1   21.28    1.32
   4   5  -1   25.16    1.49
   4   5  -1   23.87    1.81
  -4   5   1   26.98    1.21
  -4   5   1   23.23    1.63
   3  -5  -1    2.89    0.57
  -3  -5   1    0.93    0.60
  -3  -5   1    0.56    0.73
  -3  -5   1   -0.25    0.54
   3   5  -1   -0.23    0.64
   3   5  -1    0.06    0.77
   3   5  -1    0.69    0.53
   2  -5  -1  172.59    6.62
  -2  -5   1  171.30    6.61
   2  -5  -1  172.74    7.14
  -2   5   1  172.14    7.15
   2   5  -1  174.13    6.65
  -2   5   1  185.82    7.06
  -2   5   1  167.60    6.62
   2   5  -1  169.25    7.27
   2   5  -1  166.50    7.03
   1  -5  -1    1.26    0.52
   1  -5  -1    0.89    0.40
   1  -5  -1    1.58    0.49
   1  -5  -1    1.37    0.40
  -1  -5   1    1.11    0.36
  -1  -5   1    0.43    0.51
  -1   5   1    0.85    0.39
   1   5  -1    0.97    0.38
   1   5  -1    0.99    0.48
  -1   5   1    0.87    0.37
   1   5  -1    1.31    0.52
  -1   5   1    0.92    0.51
  -1   5   1   -0.10    0.46
   0  -5  -1   28.56    1.23
   0  -5   1   28.32    1.23
   0  -5  -1   27.55    1.40
   0   5   1   28.03    1.26
   0   5  -1   29.85    1.25
  -1  -5  -1    9.21    0.76
  -1  -5  -1    8.95    0.74
   1   5   1    7.38    0.71
  -1   5  -1    8.71    0.52
   1   5   1    6.32    0.53
  -2  -5  -1   40.95    2.07
  -2  -5  -1   46.80    2.02
   2  -5   1   43.91    1.98
   2   5   1   45.81    2.23
  -2   5  -1   46.06    2.07
   2   5   1   42.21    2.08
   2   5   1   47.62    2.31
  -3  -5  -1  152.13    5.99
  -3  -5  -1  151.91    6.29
   3  -5   1  151.99    6.36
  -3   5  -1  145.75    6.27
   3   5   1  153.40    6.45
   3   5   1  152.17    5.91
   3   5   1  148.76    6.20
  -4  -5  -1   24.35    1.52
   4  -5   1   23.03    1.63
  -4  -5  -1   26.00    1.48
   4   5   1   23.84    1.89
   4   5   1   25.60    1.49
  -4   5  -1   22.28    1.58
   5  -5   1    8.67    1.04
  -5  -5  -1   10.14    1.06
  -5  -5  -1   11.26    0.89
  -5  -5  -1    8.25    1.10
   5   5   1    8.04    1.18
  -5   5  -1    8.17    0.83
   5   5   1    8.47    0.80
  -5   5  -1    9.32    0.96
  -6  -5  -1    0.20    0.82
   6  -5   1   -0.55    0.87
  -6  -5  -1    1.44    0.89
  -6  -5  -1    0.69    0.62
  -6   5  -1    1.43    0.66
   6   5   1    0.18    0.72
   6   5   1    0.06    0.60
  -6   5  -1    0.71    0.77
   6   5   1   -0.14    1.01
  -7  -5  -1   -1.03    0.61
  -7  -5  -1    0.29    0.85
   7  -5   1    1.67    0.97
   7   5   1    0.90    1.09
  -7   5  -1    0.18    0.83
   7   5   1    0.71    0.62
   7   5   1   -0.47    0.69
  -7   5  -1   -0.53    0.64
  -8  -5  -1    4.70    0.73
  -8  -5  -1    5.31    1.07
   8  -5   1    4.76    1.20
   8   5   1    4.73    0.84
   8   5   1    3.20    1.39
  -8   5  -1    4.98    0.77
  -8   5  -1    5.65    1.13
   9  -5   1    0.96    1.12
  -9  -5  -1    1.06    0.99
   9   5   1    3.89    0.81
  -9   5  -1    2.75    1.25
  -9   5  -1    2.22    0.73
   9   5   1    1.58    1.45
 -10  -5  -1    0.71    1.00
  10  -5   1    0.71    1.25
  10   5   1    2.20    1.51
 -10   5  -1   -1.14    1.18
  10  -6  -1    2.50    1.23
 -10  -6   1   -0.52    0.91
  10   6  -1    0.50    0.79
  10   6  -1   -1.16    1.43
 -10   6   1   -0.59    1.13
  -9  -6   1    0.71    0.93
   9  -6  -1    1.86    1.15
   9   6  -1    0.49    1.41
   9   6  -1    2.27    0.87
  -9   6   1    1.77    1.16
   8  -6  -1    1.84    1.04
  -8  -6   1    2.19    0.97
   8   6  -1    4.52    0.91
   8   6  -1    4.62    1.43
   7  -6  -1    2.27    0.95
  -7  -6   1    2.82    0.89
  -7   6   1    3.36    0.62
   7   6  -1    4.02    1.27
  -7   6   1    3.28    0.65
   7   6  -1    2.12    0.85
  -7   6   1    3.26    0.96
  -6  -6   1    1.19    0.78
  -6  -6   1    1.77    0.54
   6  -6  -1    1.88    0.55
  -6  -6   1    2.31    0.94
   6  -6  -1    2.08    0.87
   6   6  -1    1.81    1.08
   6   6  -1    2.23    0.52
   6   6  -1    2.43    0.84
  -6   6   1    2.99    0.62
  -6   6   1    0.25    0.48
  -6   6   1    1.37    0.81
  -6   6   1    1.00    0.59
  -5  -6   1    1.50    0.55
  -5  -6   1    1.94    0.76
   5  -6  -1    1.22    0.54
  -5  -6   1    1.12    0.86
   5  -6  -1    0.04    0.75
   5   6  -1    0.88    0.71
   5   6  -1    2.71    1.01
   5   6  -1    1.85    0.55
  -5   6   1    2.76    0.53
   5   6  -1    1.32    0.79
  -5   6   1    0.67    0.76
   4  -6  -1    4.28    0.77
  -4  -6   1    3.61    0.87
  -4  -6   1    3.76    0.63
   4  -6  -1    3.24    0.60
  -4  -6   1    3.54    0.71
   4   6  -1    3.97    0.74
  -4   6   1    3.39    0.69
   4   6  -1    4.32    0.62
  -4   6   1    3.38    0.56
   4   6  -1    3.53    0.92
   3  -6  -1   28.50    1.67
  -3  -6   1   30.37    1.94
   3  -6  -1   30.74    1.51
  -3  -6   1   30.91    1.60
  -3  -6   1   31.28    1.63
  -3   6   1   27.58    1.46
   3   6  -1   30.54    1.59
  -3   6   1   30.55    1.67
   3   6  -1   33.27    1.60
  -3   6   1   26.96    1.60
   3   6  -1   28.83    1.85
   2  -6  -1  202.18    8.25
  -2  -6   1  199.85    7.65
   2  -6  -1  197.31    7.67
   2   6  -1  189.25    8.27
   2   6  -1  199.35    8.07
  -2   6   1  203.48    7.60
   2   6  -1  191.29    7.58
  -2   6   1  202.49    7.61
  -2   6   1  198.45    8.08
  -2   6   1  200.26    8.18
   1  -6  -1   -0.34    0.56
   1  -6  -1    0.20    0.52
  -1  -6   1   -0.32    0.55
   1  -6  -1    0.35    0.41
   1  -6  -1    0.43    0.44
  -1  -6   1    0.00    0.39
  -1   6   1    0.41    0.42
  -1   6   1    0.78    0.50
  -1   6   1    0.02    0.41
  -1   6   1    0.50    0.56
   1   6  -1    0.63    0.42
   1   6  -1   -0.27    0.56
   1   6  -1    0.33    0.51
   0  -6   1    8.23    0.69
   0  -6  -1    5.78    0.70
   0  -6  -1    8.55    0.67
   0   6   1    7.66    0.55
   0   6  -1    6.60    0.51
  -1  -6  -1    8.24    0.76
  -1  -6  -1    7.35    0.61
  -1   6  -1    8.71    0.64
  -1   6  -1    9.69    0.61
   1   6   1    6.22    0.57
   1   6   1    8.20    0.82
   2  -6   1   70.74    2.93
  -2  -6  -1   67.90    3.08
  -2  -6  -1   65.73    2.86
   2   6   1   68.16    2.88
   2   6   1   69.22    3.04
  -2   6  -1   66.38    2.93
   3  -6   1  317.01   12.63
  -3  -6  -1  301.08   11.79
  -3  -6  -1  306.16   12.48
   3   6   1  312.18   12.09
   3   6   1  318.71   13.10
   3   6   1  312.72   12.78
  -3   6  -1  319.17   12.93
  -4  -6  -1   19.35    1.44
  -4  -6  -1   17.28    1.32
   4  -6   1   17.56    1.35
   4   6   1   17.55    1.59
  -4   6  -1   13.56    1.27
   4   6   1   17.43    1.29
  -5  -6  -1   22.96    1.60
  -5  -6  -1   25.74    1.53
   5  -6   1   22.78    1.72
   5   6   1   25.26    1.96
   5   6   1   22.74    1.70
   5   6   1   25.69    1.42
  -5   6  -1   23.09    1.69
   6  -6   1   13.78    1.26
  -6  -6  -1   14.35    1.03
  -6  -6  -1    9.78    1.12
   6   6   1   12.25    1.41
   6   6   1   13.48    1.11
  -6   6  -1   14.15    1.19
  -6   6  -1   13.64    1.14
   7  -6   1   -0.28    0.92
  -7  -6  -1    0.26    0.65
  -7  -6  -1   -0.95    0.81
  -7   6  -1   -1.35    0.80
  -7   6  -1   -0.70    0.63
   7   6   1   -0.16    1.15
   7   6   1    0.71    0.62
   7   6   1   -0.93    0.73
  -8  -6  -1    1.20    0.66
   8  -6   1    0.12    0.98
  -8  -6  -1    0.05    0.92
  -8   6  -1   -1.17    0.92
   8   6   1    0.58    1.31
   8   6   1   -0.64    0.61
  -8   6  -1    0.22    0.69
   8   6   1   -0.16    0.74
   9  -6   1    4.14    1.16
  -9  -6  -1    2.85    1.06
   9   6   1    3.04    0.82
  -9   6  -1    2.98    1.25
  -9   6  -1    2.69    0.74
   9   6   1    3.79    1.50
 -10  -6  -1    3.12    1.09
  10  -6   1    5.52    1.21
  10   6   1    6.03    1.68
 -10   6  -1    5.65    1.39
  10  -7  -1    4.17    1.38
 -10  -7   1    2.94    1.02
  10   7  -1    1.00    1.49
 -10   7   1    2.78    1.23
  10   7  -1    4.14    0.95
   9  -7  -1    2.88    1.14
  -9  -7   1    2.78    0.98
   9   7  -1    6.17    1.60
   9   7  -1    3.10    0.94
  -8  -7   1    1.32    0.87
   8  -7  -1    0.54    1.00
  -8   7   1    1.82    1.00
   8   7  -1    0.34    0.87
  -8   7   1    0.95    0.60
   8   7  -1    0.33    1.29
   7  -7  -1    1.01    0.91
  -7  -7   1    0.56    0.79
   7   7  -1   -0.88    1.16
  -7   7   1    0.31    0.62
  -7   7   1    1.54    0.89
   7   7  -1   -1.28    0.79
  -7   7   1    0.04    0.58
  -6  -7   1    0.43    0.73
  -6  -7   1    0.75    0.89
   6  -7  -1   -0.42    0.78
   6  -7  -1    0.34    0.53
  -6  -7   1   -0.07    0.54
  -6   7   1   -0.01    0.77
   6   7  -1    0.06    0.81
   6   7  -1   -0.56    1.02
  -6   7   1    0.24    0.60
   6   7  -1   -0.39    0.51
  -5  -7   1    2.81    0.74
  -5  -7   1    1.89    0.60
   5  -7  -1    1.84    0.79
  -5  -7   1    3.18    0.92
   5  -7  -1    2.23    0.58
   5   7  -1    2.78    0.81
   5   7  -1    2.14    0.60
  -5   7   1    2.27    0.68
  -5   7   1    2.43    0.56
   5   7  -1    0.99    0.84
  -5   7   1    4.01    0.79
   5   7  -1    1.53    1.00
   4  -7  -1    4.35    0.77
  -4  -7   1    4.12    0.71
  -4  -7   1    2.95    0.85
   4  -7  -1    3.90    0.60
  -4  -7   1    3.00    0.65
  -4   7   1    3.64    0.56
  -4   7   1    2.77    0.67
   4   7  -1    3.87    0.66
   4   7  -1    2.83    0.71
   4   7  -1    3.37    0.95
  -4   7   1    4.03    0.70
  -3  -7   1   45.05    2.08
   3  -7  -1   45.97    2.05
  -3  -7   1   42.24    2.23
   3  -7  -1   49.84    2.22
   3   7  -1   53.42    2.59
   3   7  -1   45.16    2.32
  -3   7   1   52.21    2.39
   3   7  -1   45.56    2.24
  -3   7   1   46.68    2.15
  -3   7   1   50.44    2.38
  -2  -7   1  188.22    7.33
   2  -7  -1  195.81    7.36
   2  -7  -1  188.85    7.89
  -2   7   1  196.69    7.51
  -2   7   1  192.68    8.05
   2   7  -1  186.18    7.48
  -2   7   1  203.89    7.51
   2   7  -1  191.89    8.19
  -2   7   1  188.53    7.99
   2   7  -1  204.24    8.01
  -1  -7   1   -0.48    0.42
   1  -7  -1   -0.42    0.46
   1  -7  -1    0.36    0.63
  -1   7   1   -0.41    0.63
  -1   7   1    0.17    0.46
  -1   7   1    0.55    0.47
   1   7  -1   -0.37    0.56
  -1   7   1   -1.09    0.52
   1   7  -1   -0.74    0.44
   1   7  -1   -0.86    0.64
   0  -7   1   -0.22    0.42
   0  -7  -1   -0.11    0.40
   0  -7  -1    1.12    0.63
   0   7  -1    0.30    0.38
   0   7   1    0.01    0.27
   0   7   1    0.29    0.41
  -1  -7  -1   13.31    1.01
  -1  -7  -1   14.34    0.98
   1   7   1   13.15    0.86
  -1   7  -1   13.03    0.92
  -1   7  -1   12.88    0.81
   1   7   1   13.17    1.04
  -2  -7  -1   59.19    2.72
  -2  -7  -1   55.74    2.50
   2  -7   1   57.73    2.49
   2   7   1   58.52    2.55
  -2   7  -1   57.50    2.52
   2   7   1   56.84    2.69
  -3  -7  -1   25.81    1.63
   3  -7   1   26.21    1.41
  -3  -7  -1   23.60    1.50
  -3   7  -1   23.94    1.26
   3   7   1   22.37    1.60
   3   7   1   25.51    1.56
   3   7   1   23.24    1.78
  -3   7  -1   29.49    1.45
  -4  -7  -1   15.52    1.29
   4  -7   1   13.39    1.20
  -4  -7  -1   13.79    1.28
  -4   7  -1   12.67    0.97
   4   7   1   13.59    1.27
   4   7   1   18.26    1.31
  -5  -7  -1    5.20    0.81
   5  -7   1    3.43    0.78
  -5  -7  -1    5.13    0.89
   5   7   1    2.98    1.01
   5   7   1    5.08    0.75
   5   7   1    4.21    0.92
  -5   7  -1    4.02    0.77
  -6  -7  -1   -0.60    0.65
  -6  -7  -1    0.82    0.80
   6  -7   1   -0.31    0.76
  -6   7  -1    0.03    0.67
   6   7   1    0.41    0.60
   6   7   1   -0.69    0.99
  -6   7  -1   -0.47    0.72
  -7  -7  -1    8.63    1.14
   7  -7   1    6.42    1.05
  -7  -7  -1    7.79    0.87
  -7   7  -1    8.02    0.92
   7   7   1   10.05    1.47
   7   7   1    7.92    0.99
   7   7   1    8.77    0.86
  -7   7  -1    8.25    1.07
  -8  -7  -1    3.35    1.05
   8  -7   1    3.58    1.04
  -8  -7  -1    3.99    0.77
   8   7   1    4.26    1.40
   8   7   1    2.50    0.72
  -8   7  -1    2.19    1.01
   8   7   1    2.84    0.86
  -8   7  -1    4.24    0.81
  -9  -7  -1    6.52    0.80
  -9  -7  -1    5.66    1.13
   9  -7   1    4.60    1.17
   9   7   1    7.00    0.98
  -9   7  -1    5.82    0.84
   9   7   1    6.61    1.65
  10  -7   1   -0.33    1.18
 -10  -7  -1    1.40    1.00
  10   7   1    0.19    0.79
 -10   7  -1    0.40    1.25
  10   7   1    2.03    1.49
 -10  -8   1   -0.43    0.92
  10  -8  -1    1.83    1.18
  10   8  -1    1.88    0.88
 -10   8   1   -2.19    1.14
  10   8  -1    2.71    1.57
   9  -8  -1    0.04    1.05
  -9  -8   1   -0.09    0.91
   9   8  -1    0.43    0.86
   9   8  -1    1.06    1.40
  -9   8   1    0.89    0.60
   8  -8  -1    4.31    1.13
  -8  -8   1    6.12    1.06
  -8   8   1    6.26    0.78
   8   8  -1    6.05    1.55
   8   8  -1    6.17    1.05
  -8   8   1    5.75    0.82
  -8   8   1    7.36    1.18
  -7  -8   1    1.21    0.84
   7  -8  -1    2.38    0.93
   7  -8  -1    1.46    0.56
   7   8  -1    2.26    0.92
  -7   8   1    2.17    0.71
  -7   8   1    1.46    0.90
   7   8  -1    2.48    1.24
   7   8  -1    2.39    0.58
  -7   8   1    1.24    0.66
  -6  -8   1    2.20    0.96
   6  -8  -1    2.24    0.84
   6  -8  -1    3.17    0.60
  -6  -8   1    3.22    0.83
   6   8  -1    2.80    1.15
   6   8  -1    3.52    0.93
  -6   8   1    3.08    0.71
  -6   8   1    5.01    0.57
  -6   8   1    0.60    0.79
   6   8  -1    2.65    0.62
   6   8  -1    3.18    0.90
  -5  -8   1   14.21    1.01
   5  -8  -1   13.96    1.18
  -5  -8   1   15.35    1.36
  -5  -8   1   14.13    1.12
   5  -8  -1   13.50    1.11
  -5   8   1   14.46    0.97
   5   8  -1   14.96    1.24
   5   8  -1   13.14    1.41
  -5   8   1   12.42    1.13
  -5   8   1   15.57    1.30
   5   8  -1   15.76    1.22
   4  -8  -1   15.38    1.15
  -4  -8   1   15.55    1.17
  -4  -8   1   16.93    1.23
  -4  -8   1   15.21    1.30
   4  -8  -1   17.64    1.34
  -4   8   1   15.54    1.12
  -4   8   1   16.97    1.34
  -4   8   1   16.09    1.33
   4   8  -1   18.21    1.63
   4   8  -1   15.29    1.29
   3  -8  -1   20.21    1.34
  -3  -8   1   19.32    1.22
  -3  -8   1   19.54    1.39
   3  -8  -1   22.25    1.26
   3   8  -1   21.21    1.54
  -3   8   1   23.78    1.52
   3   8  -1   22.00    1.39
   3   8  -1   17.94    1.72
  -3   8   1   22.80    1.50
  -3   8   1   23.60    1.36
   2  -8  -1  154.27    6.51
  -2  -8   1  163.83    6.66
  -2  -8   1  152.21    6.06
   2   8  -1  168.53    6.80
  -2   8   1  161.06    6.37
  -2   8   1  162.22    6.34
   2   8  -1  162.30    6.34
  -2   8   1  156.99    6.80
   2   8  -1  167.11    6.96
  -2   8   1  166.67    6.78
   1  -8  -1   26.48    1.41
  -1  -8   1   28.41    1.39
   1  -8  -1   31.47    1.74
  -1   8   1   25.13    1.46
   1   8  -1   29.18    1.75
  -1   8   1   28.52    1.71
  -1   8   1   25.87    1.47
   1   8  -1   28.78    1.61
  -1   8   1   26.98    1.37
   1   8  -1   26.69    1.36
   0  -8  -1  104.46    4.67
   0  -8   1  111.36    4.31
   0  -8  -1  113.65    4.30
   0   8  -1  112.65    4.34
   0   8   1  109.32    4.34
  -1  -8  -1   30.65    1.59
   1  -8   1   34.57    1.64
  -1  -8  -1   32.27    1.90
   1   8   1   23.13    1.33
  -1   8  -1   31.21    1.40
   1   8   1   31.52    1.77
  -2  -8  -1   22.40    1.37
   2  -8   1   25.67    1.22
  -2  -8  -1   19.49    1.53
  -2   8  -1   27.27    1.27
   2   8   1   21.66    1.37
   2   8   1   21.53    1.60
  -3  -8  -1    6.87    0.88
  -3  -8  -1    6.87    0.82
   3  -8   1    6.80    0.65
   3   8   1    6.69    0.88
   3   8   1    5.64    0.93
  -3   8  -1    7.61    0.63
   3   8   1    6.78    0.81
  -3   8  -1    7.24    0.68
  -4  -8  -1    0.53    0.69
   4  -8   1    0.18    0.58
  -4  -8  -1   -0.45    0.67
   4   8   1    1.95    0.71
   4   8   1   -1.32    0.78
   4   8   1   -0.17    0.66
  -4   8  -1    0.34    0.54
  -5  -8  -1   16.18    1.39
  -5  -8  -1   16.59    1.36
   5  -8   1   15.62    1.40
   5   8   1   17.23    1.40
   5   8   1   18.24    1.52
  -5   8  -1   14.52    1.16
   5   8   1   17.29    1.30
   6  -8   1    0.34    0.77
  -6  -8  -1    0.76    0.68
  -6  -8  -1    0.05    0.77
   6   8   1   -0.41    0.90
   6   8   1   -0.07    0.62
  -6   8  -1    0.37    0.72
   6   8   1   -1.50    0.99
   7  -8   1    3.23    0.95
  -7  -8  -1    4.99    0.80
  -7  -8  -1    2.68    0.94
  -7   8  -1    3.19    0.77
   7   8   1    2.41    0.90
   7   8   1    3.76    1.30
  -7   8  -1    4.61    0.93
   7   8   1    4.16    0.76
  -8  -8  -1    1.65    0.75
   8  -8   1    1.32    0.95
  -8  -8  -1    1.36    0.96
  -8   8  -1    1.02    0.75
  -8   8  -1    1.20    0.97
   8   8   1    2.22    1.38
   8   8   1    1.58    0.69
   8   8   1    2.67    0.90
  -9  -8  -1    1.80    0.98
  -9  -8  -1    2.10    0.71
   9  -8   1    1.43    1.06
   9   8   1    2.65    1.50
  -9   8  -1    2.53    0.78
   9   8   1    2.28    0.86
 -10  -8  -1    3.70    1.07
  10  -8   1    4.12    1.15
  10   8   1    4.27    0.91
 -10   8  -1    2.94    1.40
  10   8   1    4.66    1.66
  10  -9  -1   -0.48    1.17
 -10  -9   1    0.53    0.96
  10   9  -1    0.12    0.89
  10   9  -1    2.06    1.57
   9  -9  -1    2.74    1.06
  -9  -9   1    1.21    0.96
   9   9  -1    1.34    0.95
  -9   9   1    2.15    0.67
   9   9  -1    0.96    1.54
  -8  -9   1    5.96    1.07
   8  -9  -1    5.72    1.15
   8   9  -1    5.43    1.59
   8   9  -1    5.90    1.09
  -8   9   1    6.76    0.88
  -8   9   1    7.81    1.23
  -8   9   1    6.82    0.85
  -7  -9   1    0.96    0.83
   7  -9  -1    0.06    0.89
   7   9  -1    1.85    0.95
   7   9  -1    0.63    0.58
  -7   9   1    0.30    0.72
  -7   9   1   -0.16    0.84
   7   9  -1    0.09    1.18
   6  -9  -1    6.04    0.97
  -6  -9   1    5.97    0.91
  -6  -9   1    5.76    1.11
   6  -9  -1    5.07    0.68
  -6   9   1    4.97    0.93
  -6   9   1    5.74    0.64
   6   9  -1    4.85    0.75
   6   9  -1    6.51    1.02
   6   9  -1    4.48    1.21
   6   9  -1    5.05    0.97
  -6   9   1    5.83    0.83
   5  -9  -1    1.03    0.73
  -5  -9   1    0.88    0.71
  -5  -9   1    1.04    0.65
  -5  -9   1    1.30    0.89
   5  -9  -1    0.31    0.58
   5   9  -1    0.79    0.98
  -5   9   1    0.42    0.53
  -5   9   1   -0.56    0.68
  -5   9   1   -0.65    0.65
   5   9  -1   -0.51    0.64
   5   9  -1    0.51    0.74
   4  -9  -1    7.42    0.85
  -4  -9   1    6.57    0.81
  -4  -9   1    6.60    0.98
  -4  -9   1    6.75    0.82
   4  -9  -1    7.82    0.74
  -4   9   1    6.71    0.71
  -4   9   1    6.11    0.84
   4   9  -1    4.55    1.00
   4   9  -1    6.96    0.84
  -4   9   1    8.21    0.81
   3  -9  -1    8.57    0.83
  -3  -9   1    8.79    0.81
   3  -9  -1   10.26    0.82
  -3  -9   1    8.28    0.91
  -3   9   1   11.79    0.88
   3   9  -1   10.06    1.06
  -3   9   1    9.20    0.82
  -3   9   1    8.61    0.93
   3   9  -1    9.87    0.94
   3   9  -1   10.51    0.89
  -3   9   1   10.44    0.87
  -2  -9   1   47.61    2.10
   2  -9  -1   47.70    2.28
  -2   9   1   51.04    2.46
   2   9  -1   50.22    2.53
   2   9  -1   52.25    2.60
  -2   9   1   49.85    2.35
   2   9  -1   49.78    2.26
  -2   9   1   48.28    2.33
  -2   9   1   52.91    2.24
  -1  -9   1  179.20    7.22
   1  -9  -1  194.46    7.83
   1  -9  -1  191.72    7.24
   1   9  -1  173.29    6.98
   1   9  -1  177.03    7.54
  -1   9   1  190.66    7.08
   1   9  -1  182.00    7.61
  -1   9   1  172.00    7.52
  -1   9   1  191.62    7.01
  -1   9   1  186.94    7.57
   0  -9  -1   14.18    0.99
   0  -9  -1   11.63    1.10
   0  -9   1   12.36    1.01
   0   9  -1   10.48    0.76
   0   9   1   12.48    0.96
   1  -9   1    1.80    0.64
  -1  -9  -1    1.75    0.56
  -1  -9  -1    1.02    0.81
   1   9   1    1.05    0.81
  -1   9  -1    1.43    0.53
   1   9   1    0.33    0.33
  -2  -9  -1  175.14    6.97
  -2  -9  -1  168.99    7.44
   2  -9   1  192.84    7.38
  -2   9  -1  166.93    6.52
   2   9   1  170.07    6.51
   2   9   1  160.10    6.95
  -2   9  -1  170.58    6.88
  -3  -9  -1   51.46    2.35
  -3  -9  -1   48.87    2.55
   3  -9   1   54.07    2.35
   3   9   1   54.27    2.61
  -3   9  -1   55.46    2.29
  -3   9  -1   52.92    2.44
   3   9   1   50.61    2.75
  -4  -9  -1    4.92    0.79
  -4  -9  -1    3.05    0.79
   4  -9   1    4.00    0.67
   4   9   1    2.79    0.97
  -4   9  -1    3.97    0.55
   4   9   1    3.85    0.79
   4   9   1    3.19    0.81
  -4   9  -1    4.82    0.65
   5  -9   1    1.14    0.69
  -5  -9  -1    2.18    0.82
  -5  -9  -1    3.25    0.78
  -5   9  -1    1.48    0.65
   5   9   1    1.51    0.70
   5   9   1    2.73    1.02
   5   9   1    3.48    0.90
  -6  -9  -1    0.93    0.80
  -6  -9  -1    0.67    0.72
   6  -9   1    1.38    0.79
  -6   9  -1   -0.25    0.71
   6   9   1    0.92    0.65
   6   9   1    0.78    0.90
   6   9   1    0.42    1.05
   7  -9   1    3.18    0.94
  -7  -9  -1    3.92    0.96
  -7  -9  -1    4.75    0.85
  -7   9  -1    2.94    0.80
  -7   9  -1    3.78    0.93
   7   9   1    5.04    0.77
   7   9   1    3.44    1.30
  -8  -9  -1   15.81    1.17
  -8  -9  -1   11.94    1.31
   8  -9   1   13.40    1.37
  -8   9  -1   16.26    1.37
   8   9   1   18.08    1.93
  -8   9  -1   17.74    1.49
   8   9   1   13.79    1.25
   8   9   1   16.58    1.38
  -9  -9  -1    1.51    0.76
   9  -9   1    1.14    1.05
  -9  -9  -1    0.84    0.97
   9   9   1    0.53    0.85
   9   9   1   -0.21    1.43
  -9   9  -1    1.09    0.79
 -10  -9  -1    0.16    0.98
  10  -9   1   -1.29    1.01
  10   9   1    0.55    1.47
  10   9   1    0.62    0.84
  10 -10  -1    2.49    1.24
 -10 -10   1    1.91    0.99
  10  10  -1    0.88    0.95
  10  10  -1    0.31    1.54
  -9 -10   1    1.24    0.92
   9 -10  -1    0.45    1.05
   9  10  -1    1.55    0.96
  -9  10   1    0.38    0.69
   9  10  -1    1.89    1.51
  -8 -10   1    0.27    0.88
   8 -10  -1   -0.09    0.97
  -8  10   1   -1.60    0.72
  -8  10   1   -0.51    0.93
   8  10  -1    2.21    0.98
  -8  10   1   -0.43    0.67
   8  10  -1   -0.40    0.61
   8  10  -1    0.81    1.39
  -7 -10   1    0.89    0.81
   7 -10  -1    2.25    0.93
   7  10  -1    0.71    1.00
   7  10  -1    1.21    1.24
  -7  10   1    1.82    0.90
   7  10  -1    2.39    1.00
  -7  10   1    1.97    0.78
   7  10  -1    2.28    0.69
  -6 -10   1    1.11    0.73
   6 -10  -1    2.51    0.86
  -6  10   1    1.18    0.80
  -6  10   1    2.31    0.76
  -6  10   1    2.04    0.58
   6  10  -1    2.92    1.19
   6  10  -1    0.98    0.68
   6  10  -1    3.27    0.89
   6  10  -1    1.83    0.98
  -5 -10   1    4.82    0.80
  -5 -10   1    4.98    1.02
  -5 -10   1    4.58    0.80
   5 -10  -1    4.81    0.86
   5 -10  -1    4.97    0.73
  -5  10   1    5.52    0.67
   5  10  -1    4.34    0.79
  -5  10   1    3.43    0.82
   5  10  -1    4.55    0.86
   5  10  -1    3.64    1.10
  -5  10   1    4.23    0.80
  -4 -10   1    3.76    0.74
   4 -10  -1    3.23    0.71
  -4 -10   1    3.06    0.78
  -4 -10   1    1.98    0.72
   4  10  -1    3.62    0.75
  -4  10   1    4.09    0.68
   4  10  -1    4.96    1.00
  -4  10   1    3.73    0.73
   4  10  -1    0.39    0.58
  -4  10   1    4.42    0.81
  -3 -10   1    3.42    0.66
   3 -10  -1    3.08    0.63
  -3  10   1    4.30    0.69
   3  10  -1    2.95    0.84
  -3  10   1    3.81    0.70
  -3  10   1    2.67    0.64
  -3  10   1    3.63    0.73
   3  10  -1    2.49    0.66
   3  10  -1    3.96    0.80
   2 -10  -1    1.22    0.61
  -2 -10   1   -0.60    0.51
   2  10  -1    0.68    0.55
  -2  10   1    1.42    0.55
  -2  10   1    3.45    0.62
   2  10  -1   -0.87    0.72
  -2  10   1    1.37    0.73
   2  10  -1   -0.29    0.76
  -2  10   1    0.15    0.68
   1 -10  -1   86.48    3.58
  -1 -10   1   91.97    3.59
  -1  10   1   91.66    3.70
   1  10  -1   94.08    4.10
   1  10  -1   92.88    4.11
  -1  10   1   89.45    4.11
   1  10  -1   91.34    3.69
  -1  10   1   94.40    3.83
  -1  10   1   90.93    3.99
   0 -10  -1   30.29    1.92
   0 -10   1   27.20    1.42
   0 -10  -1   27.90    1.46
   0  10  -1   24.66    1.28
   0  10   1   27.29    1.37
  -1 -10  -1    5.87    0.93
  -1  10  -1    4.24    0.58
   1  10   1    5.61    0.91
  -2 -10  -1   25.28    1.78
  -2 -10  -1   32.07    1.58
   2  10   1   31.86    1.68
  -2  10  -1   30.70    1.61
   2  10   1   28.97    1.92
  -2  10  -1   34.42    1.57
  -3 -10  -1   38.75    2.14
  -3 -10  -1   39.34    1.94
   3 -10   1   39.76    1.86
   3  10   1   37.49    2.16
  -3  10  -1   38.58    1.82
   3  10   1   36.42    2.05
  -3  10  -1   39.29    1.86
   4 -10   1   37.73    1.90
  -4 -10  -1   36.26    1.91
  -4 -10  -1   36.09    2.01
   4  10   1   36.52    2.34
  -4  10  -1   36.59    1.71
  -4  10  -1   37.13    1.91
   4  10   1   35.98    2.02
   4  10   1   37.30    2.02
  -5 -10  -1    1.52    0.78
   5 -10   1    1.21    0.69
  -5 -10  -1    2.06    0.79
   5  10   1    2.24    1.00
   5  10   1    2.21    0.71
   5  10   1    1.67    0.82
  -5  10  -1    2.05    0.64
  -6 -10  -1    3.35    0.85
   6 -10   1    2.62    0.81
  -6 -10  -1    3.70    0.88
   6  10   1    3.36    0.77
   6  10   1    2.22    1.11
  -6  10  -1    1.76    0.74
   6  10   1    4.31    1.03
   7 -10   1    0.54    0.82
  -7 -10  -1    0.31    0.86
  -7 -10  -1    1.04    0.78
   7  10   1    0.18    1.19
   7  10   1    0.94    0.70
  -7  10  -1   -0.26    0.77
  -7  10  -1    0.31    0.76
  -8 -10  -1    4.48    0.89
  -8 -10  -1    3.36    1.04
   8 -10   1    4.53    1.03
  -8  10  -1    3.36    0.89
   8  10   1    1.88    1.38
   8  10   1    2.80    0.73
   8  10   1    3.71    0.99
  -8  10  -1    2.69    0.98
   9 -10   1    0.92    0.92
  -9 -10  -1    0.58    0.94
  -9 -10  -1   -0.30    0.73
  -9  10  -1   -0.69    0.78
   9  10   1   -0.24    1.44
   9  10   1    0.07    0.89
 -10 -10  -1    2.00    1.02
  10 -10   1    1.95    1.03
  10  10   1    2.50    1.60
  10  10   1    0.01    0.85
  10 -11  -1   -0.69    1.17
 -10 -11   1    0.37    0.92
  10  11  -1    1.19    0.95
  10  11  -1    1.93    1.56
  -9 -11   1    3.92    1.01
   9 -11  -1    3.20    1.10
  -9  11   1    5.20    0.85
   9  11  -1    4.68    1.09
   9  11  -1    5.82    1.71
  -8 -11   1   -0.53    0.82
   8 -11  -1   -0.48    0.97
   8  11  -1    1.31    1.00
   8  11  -1   -0.27    1.35
   8  11  -1    0.35    0.64
  -8  11   1   -0.59    0.71
  -8  11   1   -0.01    0.77
  -8  11   1    0.89    0.94
  -7 -11   1   11.96    1.17
   7 -11  -1    9.03    1.20
   7  11  -1   11.62    1.27
  -7  11   1    9.39    1.06
   7  11  -1   10.39    1.28
  -7  11   1    9.31    1.17
   7  11  -1   10.18    0.96
   7  11  -1   11.16    1.61
  -6 -11   1    0.61    0.73
   6 -11  -1    0.23    0.79
   6  11  -1    1.05    0.69
  -6  11   1    0.07    0.74
   6  11  -1    0.51    0.89
  -6  11   1    1.23    0.59
  -6  11   1    0.43    0.76
   6  11  -1    2.15    1.15
  -5 -11   1   13.51    1.11
   5 -11  -1   15.23    1.19
   5  11  -1   13.82    1.53
  -5  11   1   16.51    1.25
  -5  11   1   18.35    1.47
   5  11  -1   16.00    1.19
  -5  11   1   17.43    1.56
   5  11  -1   17.50    1.30
  -4 -11   1    4.92    0.78
   4 -11  -1    4.80    0.76
  -4  11   1    5.61    0.76
   4  11  -1    4.73    0.80
   4  11  -1    3.38    0.78
  -4  11   1    5.88    0.73
   4  11  -1    3.50    1.02
  -4  11   1    3.59    0.83
  -3 -11   1    1.03    0.61
   3 -11  -1    0.40    0.56
  -3  11   1    1.24    0.57
   3  11  -1   -0.22    0.50
  -3  11   1    0.57    0.66
  -3  11   1    0.80    0.71
  -3  11   1    1.23    0.61
   3  11  -1    0.95    0.69
   3  11  -1    0.31    0.78
   2 -11  -1    4.83    0.74
   2 -11  -1    8.52    0.82
  -2 -11   1    5.79    0.69
   2  11  -1    6.91    0.92
   2  11  -1    6.77    0.94
  -2  11   1    7.90    0.93
  -2  11   1    7.24    0.84
  -2  11   1    7.98    0.76
  -2  11   1    8.48    0.72
   2  11  -1    8.29    0.75
  -1 -11   1    6.39    0.69
   1 -11  -1    6.74    0.72
  -1  11   1    7.64    0.72
  -1  11   1    7.37    1.00
   1  11  -1    6.04    0.93
   1  11  -1    5.70    0.66
   0 -11  -1    4.20    0.93
   0 -11  -1    4.14    0.63
   0 -11   1    3.50    0.63
   0  11   1   -0.18    0.20
   0  11  -1   -0.06    0.10
   0  11  -1    0.37    0.33
  -1 -11  -1   59.51    2.92
  -1 -11  -1   59.70    2.60
   1 -11   1   63.31    2.65
  -1  11  -1   45.30    2.12
   1  11   1   55.68    2.50
  -2 -11  -1    9.46    1.08
  -2 -11  -1   12.88    1.09
  -2  11  -1   10.99    0.86
  -2  11  -1   10.76    0.90
   2  11   1   11.31    0.89
   2  11   1   11.15    1.08
  -3 -11  -1   16.70    1.32
  -3 -11  -1   19.32    1.61
   3 -11   1   17.48    1.12
  -3  11  -1   21.04    1.32
  -3  11  -1   18.93    1.24
   3  11   1   20.06    1.71
   3  11   1   20.70    1.59
  -4 -11  -1    3.60    0.83
   4 -11   1    5.92    0.70
  -4 -11  -1    4.29    0.90
   4  11   1    6.23    0.88
  -4  11  -1    6.17    0.68
  -4  11  -1    5.28    0.70
   4  11   1    5.66    1.08
   4  11   1    4.91    0.90
  -5 -11  -1   69.14    3.17
   5 -11   1   67.08    3.05
  -5 -11  -1   61.47    2.97
  -5  11  -1   69.41    2.90
   5  11   1   71.43    3.28
  -5  11  -1   72.25    3.28
   5  11   1   70.10    3.60
   5  11   1   69.35    3.22
  -6 -11  -1   15.14    1.26
  -6 -11  -1   14.31    1.27
   6 -11   1   17.11    1.42
  -6  11  -1   16.62    1.21
   6  11   1   15.91    1.38
   6  11   1   12.35    1.12
   6  11   1   16.70    1.64
  -7 -11  -1    6.02    0.95
  -7 -11  -1    4.89    0.99
   7 -11   1    5.97    0.99
  -7  11  -1    6.45    0.98
   7  11   1    7.40    1.46
  -8 -11  -1   20.12    1.66
   8 -11   1   19.99    1.81
  -8 -11  -1   19.21    1.67
   8  11   1   17.75    1.48
  -8  11  -1   18.74    1.53
  -8  11  -1   17.79    1.48
   8  11   1   18.18    1.99
  -9 -11  -1    1.28    0.81
   9 -11   1   -0.14    1.00
  -9 -11  -1    3.45    1.05
   9  11   1    1.84    1.49
   9  11   1    1.82    0.99
  -9  11  -1    1.78    0.85
 -10 -11  -1    1.55    1.01
  10 -11   1    1.28    1.09
  10  11   1    1.90    0.92
  10  11   1    2.37    1.65
  10 -12  -1    5.06    1.17
 -10 -12   1    3.05    1.02
  10  12  -1    4.49    1.76
  10  12  -1    5.77    1.19
   9 -12  -1    1.85    1.02
  -9 -12   1    2.10    0.93
   9  12  -1    1.97    1.55
  -9  12   1    1.95    0.76
   9  12  -1    0.86    1.00
   8 -12  -1   -0.19    0.92
  -8 -12   1    1.33    0.89
   8  12  -1   -1.45    0.65
  -8  12   1   -0.79    0.93
  -8  12   1   -0.29    0.80
   8  12  -1   -0.26    1.35
   8  12  -1    0.03    1.00
  -7 -12   1    9.59    1.13
   7 -12  -1   11.06    1.23
   7  12  -1   12.77    1.07
  -7  12   1   13.38    1.19
  -7  12   1    9.70    1.18
   7  12  -1   10.91    1.64
  -7  12   1   11.74    0.96
   7  12  -1   10.42    1.33
   7  12  -1   10.92    1.36
  -6 -12   1    9.58    1.05
   6 -12  -1   10.70    1.10
   6  12  -1   11.75    1.07
  -6  12   1   11.92    1.14
  -6  12   1   10.65    1.10
   6  12  -1   11.80    1.54
   6  12  -1   12.95    1.22
  -6  12   1   11.21    0.95
  -5 -12   1    0.33    0.68
   5 -12  -1    1.20    0.71
   5  12  -1    1.11    1.04
   5  12  -1   -0.51    0.72
  -5  12   1    1.57    0.72
   5  12  -1   -0.02    0.74
  -5  12   1    0.10    0.62
  -5  12   1    0.19    0.77
   4 -12  -1    1.57    0.67
  -4 -12   1    2.16    0.69
  -4  12   1    2.41    0.71
  -4  12   1    2.60    0.82
   4  12  -1    1.68    0.73
  -4  12   1    2.37    0.69
  -4  12   1    1.70    0.69
   4  12  -1    2.74    0.96
   4  12  -1    2.53    0.80
  -3 -12   1    0.61    0.62
   3 -12  -1    0.43    0.61
   3  12  -1    0.49    0.73
  -3  12   1   -0.89    0.65
   3  12  -1   -0.73    0.45
   3  12  -1    0.00    0.81
  -3  12   1    0.54    0.57
  -3  12   1    0.19    0.69
  -3  12   1    0.46    0.60
   2 -12  -1   17.51    1.26
  -2 -12   1   17.38    1.17
  -2  12   1   17.17    1.24
  -2  12   1   18.96    1.62
  -2  12   1   20.04    1.34
  -2  12   1   15.94    1.23
   2  12  -1   17.53    1.53
   2  12  -1   17.02    1.54
   2  12  -1   18.54    1.16
  -1 -12   1   28.33    1.46
   1 -12  -1   27.95    1.50
  -1  12   1   25.45    1.92
  -1  12   1   27.01    1.48
   1  12  -1   26.44    1.83
   1  12  -1   29.13    1.45
   0 -12  -1  169.88    6.59
   0 -12  -1  172.34    7.18
   0 -12   1  166.59    6.59
  -1 -12  -1    2.97    0.90
  -1 -12  -1    3.17    0.63
   1 -12   1    3.74    0.70
   1  12   1    2.39    0.84
  -1  12  -1    1.10    0.43
  -2 -12  -1    2.14    0.90
  -2 -12  -1    3.30    0.66
  -2  12  -1    3.96    0.50
   2  12   1    2.38    0.85
   2  12   1   -0.25    0.46
  -2  12  -1    2.53    0.62
  -3 -12  -1   42.80    2.10
   3 -12   1   45.73    2.05
  -3 -12  -1   41.62    2.39
   3  12   1   43.68    2.36
  -3  12  -1   43.37    2.15
  -3  12  -1   42.61    2.06
   3  12   1   42.45    2.46
  -3  12  -1   44.56    2.06
   3  12   1   44.14    2.17
  -4 -12  -1   42.95    2.13
   4 -12   1   44.69    2.09
  -4 -12  -1   39.76    2.38
  -4  12  -1   44.70    2.21
   4  12   1   42.79    2.28
  -4  12  -1   45.43    2.05
   4  12   1   43.02    2.58
  -5 -12  -1    2.31    0.87
  -5 -12  -1    1.76    0.78
   5 -12   1    2.95    0.72
  -5  12  -1    4.49    0.70
   5  12   1    1.18    0.99
   5  12   1    2.98    0.90
  -5  12  -1    2.07    0.58
   5  12   1   -0.54    0.58
   6 -12   1   -0.11    0.72
  -6 -12  -1   -1.18    0.75
  -6 -12  -1   -1.09    0.78
   6  12   1    0.18    1.09
  -6  12  -1   -1.18    0.64
   6  12   1    0.34    0.52
   6  12   1   -0.57    0.89
   7 -12   1    5.19    0.98
  -7 -12  -1    6.04    1.04
  -7 -12  -1    6.35    1.02
  -7  12  -1    4.87    0.95
   7  12   1    6.37    1.45
   8 -12   1    6.81    1.12
  -8 -12  -1    7.92    1.07
  -8 -12  -1    7.65    1.15
  -8  12  -1    7.18    1.13
  -8  12  -1    8.55    1.10
   8  12   1    8.10    1.66
   8  12   1    6.35    1.17
  -9 -12  -1   -0.78    0.80
   9 -12   1    1.09    0.96
  -9 -12  -1    0.20    0.94
   9  12   1    1.17    1.51
  -9  12  -1    1.07    0.97
   9  12   1    0.66    0.95
  -9  12  -1    1.68    0.85
  10 -12   1   11.70    1.39
 -10 -12  -1   10.57    1.38
  10  12   1   14.85    1.40
  10  12   1   13.94    2.15
 -10 -13   1    3.10    1.01
  10 -13  -1    3.04    1.30
  10  13  -1    3.03    1.08
  10  13  -1    2.11    1.65
  -9 -13   1    0.59    0.87
   9 -13  -1    0.11    1.00
  -9  13   1    0.61    0.76
   9  13  -1   -1.33    1.48
   9  13  -1   -0.81    1.02
   8 -13  -1    0.14    0.94
  -8 -13   1    0.78    0.86
   8  13  -1   -0.73    0.68
   8  13  -1    1.20    1.40
  -8  13   1   -0.71    0.85
   8  13  -1    0.54    1.04
  -8  13   1    0.20    0.96
   7 -13  -1    0.10    0.85
  -7 -13   1    1.20    0.89
  -7  13   1    2.10    0.64
   7  13  -1    2.67    1.33
  -7  13   1    0.23    0.84
   7  13  -1    2.52    0.68
  -7  13   1    0.34    0.86
   7  13  -1    1.72    1.12
  -6 -13   1    2.23    0.81
   6 -13  -1    1.38    0.81
   6  13  -1    3.98    1.25
  -6  13   1    2.99    0.87
  -6  13   1    1.26    0.77
   6  13  -1    0.17    0.61
  -6  13   1    2.34    0.65
   6  13  -1    1.63    0.94
  -5 -13   1   20.97    1.52
   5 -13  -1   20.19    1.51
  -5  13   1   22.12    1.44
   5  13  -1   21.33    1.87
  -5  13   1   20.35    1.54
   5  13  -1   19.96    1.57
  -5  13   1   24.47    1.66
  -5  13   1   19.53    1.74
  -4 -13   1   21.55    1.51
   4 -13  -1   21.68    1.45
  -4  13   1   23.26    1.62
   4  13  -1   27.27    1.98
  -4  13   1   22.77    1.55
  -4  13   1   25.08    1.77
   4  13  -1   23.33    1.58
  -4  13   1   23.39    1.54
  -3 -13   1   11.07    0.91
   3 -13  -1   11.00    0.91
  -3  13   1   11.49    1.00
   3  13  -1   10.83    1.19
  -3  13   1   13.07    1.12
   3  13  -1    8.93    1.00
   3  13  -1   12.03    0.97
  -3  13   1   11.96    0.95
  -3  13   1   11.22    0.89
   2 -13  -1    7.43    0.81
  -2 -13   1    4.57    0.70
  -2  13   1    8.70    1.04
   2  13  -1    4.76    0.92
  -2  13   1    8.85    0.81
  -2  13   1    6.81    0.81
  -2  13   1    7.63    0.72
   2  13  -1    5.95    0.93
   1 -13  -1    1.36    0.62
  -1 -13   1    2.59    0.59
  -1  13   1    2.62    0.88
   1  13  -1    0.47    0.47
  -1  13   1    0.79    0.57
   1  13  -1    1.53    0.77
   0 -13   1   18.85    1.22
   0 -13  -1   13.56    1.36
   0 -13  -1   19.10    1.22
  -1 -13  -1   53.55    2.90
  -1 -13  -1   60.46    2.54
   1 -13   1   59.90    2.56
   1  13   1    0.39    0.66
   1  13   1   -0.02    0.21
  -2 -13  -1   48.00    2.34
  -2 -13  -1   60.74    2.83
  -2  13  -1   48.24    2.14
  -2  13  -1   44.09    2.14
  -3 -13  -1   14.71    1.33
   3 -13   1   17.40    1.16
  -3 -13  -1   18.84    1.33
  -3  13  -1   17.90    1.31
   3  13   1   15.30    1.15
  -3  13  -1   16.36    1.14
  -3  13  -1   13.84    1.10
   3  13   1   14.59    1.31
  -4 -13  -1    1.37    0.89
   4 -13   1    2.31    0.58
  -4 -13  -1    1.15    0.76
   4  13   1    2.43    0.84
  -4  13  -1    2.32    0.62
   4  13   1    0.48    0.62
   4  13   1    1.69    0.95
  -4  13  -1    1.89    0.66
  -5 -13  -1    0.79    0.76
  -5 -13  -1    0.42    0.84
   5 -13   1   -0.35    0.61
   5  13   1   -0.33    0.99
   5  13   1    0.06    0.83
  -5  13  -1   -0.15    0.59
  -5  13  -1    1.87    0.65
   5  13   1    0.33    0.66
  -6 -13  -1    0.89    0.80
  -6 -13  -1    1.64    0.89
   6 -13   1    1.13    0.76
  -6  13  -1   -0.28    0.66
   6  13   1    1.64    0.78
   6  13   1    1.16    1.16
   6  13   1    2.05    0.94
   7 -13   1   -0.13    0.82
  -7 -13  -1   -0.22    0.83
  -7 -13  -1    0.47    0.89
   7  13   1    0.26    0.79
   7  13   1   -1.43    1.20
  -7  13  -1    0.33    0.78
   8 -13   1    4.42    0.98
  -8 -13  -1    3.73    1.00
  -8 -13  -1    2.07    0.94
   8  13   1    2.28    1.48
  -8  13  -1    3.77    0.98
  -8  13  -1    3.52    0.98
   8  13   1    3.76    0.89
  -9 -13  -1   -1.06    0.86
   9 -13   1    0.69    0.92
  -9 -13  -1    0.03    0.84
  -9  13  -1    0.29    0.85
  -9  13  -1   -0.64    0.95
   9  13   1   -0.09    1.49
   9  13   1    1.01    0.99
 -10 -13  -1   -0.30    0.98
  10 -13   1    1.96    1.01
  10  13   1   -0.78    1.57
  10  13   1    0.13    0.95
  10 -14  -1    2.51    1.15
 -10 -14   1    1.33    1.01
  10  14  -1    2.58    1.10
  10  14  -1    0.63    1.63
  -9 -14   1    3.77    1.06
   9 -14  -1    3.58    1.04
   9  14  -1    2.91    1.15
  -9  14   1    4.16    0.90
   9  14  -1    0.60    1.54
  -8 -14   1    3.19    0.95
   8 -14  -1    3.97    1.05
   8  14  -1    4.32    1.52
   8  14  -1    3.56    1.18
  -8  14   1    1.21    0.94
  -8  14   1    2.89    1.00
  -7 -14   1    0.69    0.81
   7 -14  -1   -0.84    0.83
   7  14  -1    0.60    0.51
  -7  14   1   -1.19    0.81
  -7  14   1    0.12    0.63
  -7  14   1    0.35    0.88
   7  14  -1    1.20    1.34
   7  14  -1    0.29    1.07
  -6 -14   1    3.59    0.85
   6 -14  -1    5.28    0.92
   6  14  -1    5.64    1.34
  -6  14   1    4.29    0.75
  -6  14   1    4.79    0.98
  -6  14   1    7.19    0.95
   6  14  -1    7.18    1.05
   5 -14  -1    0.72    0.71
  -5 -14   1    0.37    0.71
  -5  14   1    0.37    0.85
  -5  14   1    0.37    0.68
  -5  14   1    1.64    0.80
   5  14  -1    2.09    0.84
  -5  14   1    1.61    0.72
   5  14  -1    0.24    0.61
   5  14  -1    0.90    1.03
  -4 -14   1   11.60    0.97
   4 -14  -1   10.26    0.95
  -4  14   1   11.74    1.02
  -4  14   1   12.83    0.99
  -4  14   1   11.99    1.04
   4  14  -1   10.56    1.28
  -4  14   1   11.15    1.16
   4  14  -1   12.78    1.12
  -3 -14   1   -0.09    0.59
   3 -14  -1    0.77    0.67
  -3  14   1    0.62    0.76
  -3  14   1    1.67    0.66
   3  14  -1   -0.46    0.65
   3  14  -1    0.88    0.64
  -3  14   1    0.40    0.72
   3  14  -1   -0.72    0.82
  -3  14   1    1.39    0.60
   2 -14  -1    7.67    0.84
  -2 -14   1    7.42    0.80
  -2  14   1    6.61    0.74
  -2  14   1    7.02    0.85
   2  14  -1    6.09    0.99
   2  14  -1    7.02    0.75
  -2  14   1    6.68    1.03
  -2  14   1    8.46    0.81
   1 -14  -1    2.60    0.67
  -1 -14   1    3.46    0.65
  -1  14   1    1.78    0.90
  -1  14   1    2.72    0.61
   1  14  -1    0.73    0.69
   1  14  -1   -0.61    0.40
   0 -14  -1   40.76    1.92
   0 -14  -1   43.35    2.44
   0 -14   1   39.93    1.95
   1 -14   1    6.69    0.79
  -1 -14  -1    5.38    0.72
  -1 -14  -1    5.92    1.04
  -1  14  -1    1.31    0.38
   1  14   1    0.72    0.66
   1  14   1    0.17    0.26
  -2 -14  -1   10.01    0.87
  -2 -14  -1   10.57    1.21
  -2  14  -1   10.97    0.94
   2  14   1   10.38    0.93
  -2  14  -1   13.20    0.98
  -3 -14  -1    1.55    0.94
  -3 -14  -1    3.44    0.76
   3  14   1    3.44    0.93
  -3  14  -1    3.37    0.77
   3  14   1    4.60    0.83
   3  14   1    1.31    0.82
  -3  14  -1    3.55    0.76
  -3  14  -1    4.44    0.59
  -4 -14  -1   22.07    1.81
   4 -14   1   25.31    1.43
  -4 -14  -1   21.02    1.56
  -4  14  -1   22.79    1.48
  -4  14  -1   22.89    1.63
   4  14   1   20.69    1.65
   4  14   1   21.45    1.92
  -4  14  -1   24.08    1.50
   4  14   1   21.91    1.73
  -5 -14  -1   24.41    1.92
  -5 -14  -1   24.25    1.60
   5 -14   1   25.47    1.54
   5  14   1   26.35    2.11
  -5  14  -1   23.80    1.48
   5  14   1   24.89    1.90
   5  14   1   25.06    1.82
  -5  14  -1   25.38    1.61
   6 -14   1    5.29    0.85
  -6 -14  -1    6.00    0.98
  -6 -14  -1    4.08    1.02
  -6  14  -1    6.26    0.69
   6  14   1    6.20    1.31
   6  14   1    5.40    1.10
  -6  14  -1    5.70    0.85
   6  14   1    5.84    1.04
  -7 -14  -1    7.73    1.15
   7 -14   1    8.80    1.07
  -7 -14  -1    7.43    1.10
   7  14   1    9.48    1.09
  -7  14  -1    6.23    0.98
   7  14   1    6.97    1.52
  -8 -14  -1   -0.31    0.87
  -8 -14  -1    0.09    0.92
   8 -14   1    0.29    0.87
   8  14   1   -0.84    0.86
  -8  14  -1   -0.27    0.87
   8  14   1    0.66    1.40
  -8  14  -1    0.69    0.99
  -9 -14  -1    0.71    0.92
   9 -14   1   -0.29    0.92
  -9  14  -1    0.52    0.95
   9  14   1    0.88    1.51
  -9  14  -1   -0.89    0.90
   9  14   1   -0.06    1.01
  10 -14   1   -0.06    1.00
 -10 -14  -1    2.23    1.03
  10  14   1    1.29    1.05
  10  14   1    1.66    1.63
  10 -15  -1    0.16    1.17
 -10 -15   1    0.09    0.96
  10  15  -1   -0.02    1.08
  10  15  -1    2.18    1.72
   9 -15  -1    0.04    1.00
  -9 -15   1    1.05    0.94
   9  15  -1    2.87    1.55
   9  15  -1    2.11    1.13
   8 -15  -1    0.88    0.93
  -8 -15   1    0.22    0.87
  -8  15   1    1.20    0.95
   8  15  -1   -0.73    1.06
   8  15  -1   -0.62    0.72
   8  15  -1   -0.46    1.43
  -8  15   1   -0.61    0.90
  -7 -15   1    1.27    0.85
   7 -15  -1    1.13    0.87
   7  15  -1    1.35    0.86
  -7  15   1    0.49    0.83
  -7  15   1    1.47    0.94
   7  15  -1    1.21    1.34
  -7  15   1    1.18    0.66
  -6 -15   1    0.35    0.82
   6 -15  -1    0.09    0.77
   6  15  -1    0.11    0.84
  -6  15   1    0.86    0.90
  -6  15   1    0.80    0.82
  -6  15   1    2.14    0.79
  -6  15   1    1.09    0.71
   6  15  -1   -0.61    0.90
   6  15  -1    1.97    1.24
  -5 -15   1    4.13    0.86
   5 -15  -1    5.26    0.83
   5  15  -1    4.03    0.94
   5  15  -1    6.75    1.22
  -5  15   1    5.57    0.86
  -5  15   1    4.76    0.99
  -5  15   1    5.21    0.84
   5  15  -1    4.54    0.96
  -5  15   1    5.69    0.89
   4 -15  -1    5.12    0.82
  -4 -15   1    5.57    0.86
  -4  15   1    7.20    0.83
   4  15  -1    5.66    0.99
  -4  15   1    6.21    0.98
  -4  15   1    7.66    0.93
  -4  15   1    7.17    0.88
   4  15  -1    7.46    1.18
   4  15  -1    7.21    0.96
  -3 -15   1   19.46    1.33
  -3  15   1   25.02    1.50
   3  15  -1   23.29    1.87
  -3  15   1   23.39    1.47
   3  15  -1   22.75    1.49
  -3  15   1   24.25    1.65
  -3  15   1   22.13    1.82
   3  15  -1   19.37    1.66
  -2 -15   1    0.41    0.63
   2 -15  -1    1.37    0.70
   2  15  -1   -0.08    0.81
  -2  15   1    2.03    0.61
  -2  15   1    0.71    0.68
   2  15  -1    0.30    0.62
  -2  15   1    1.26    0.63
   2  15  -1    1.24    0.85
  -2  15   1   -0.20    0.85
   1 -15  -1    1.09    0.63
  -1 -15   1    0.28    0.59
   1  15  -1    1.13    0.56
  -1  15   1    0.49    0.59
   1  15  -1    0.46    0.84
  -1  15   1    2.15    0.94
   0 -15  -1    2.18    0.98
   0 -15  -1    3.50    0.68
   0 -15   1    2.38    0.67
   0  15  -1   -0.07    0.28
   0  15   1    1.60    0.52
   0  15  -1    0.32    0.21
   0  15   1   -0.38    0.14
  -1 -15  -1    4.50    0.69
  -1 -15  -1    3.51    0.98
   1 -15   1    4.73    0.74
   1  15   1    5.26    0.94
  -1  15  -1    1.90    0.42
  -1  15  -1    5.32    1.01
  -2 -15  -1   62.34    3.14
  -2 -15  -1   59.04    2.67
   2  15   1   62.02    2.80
   2  15   1   59.91    3.16
  -2  15  -1   63.59    2.79
  -2  15  -1   64.80    2.83
  -3 -15  -1    9.87    0.99
  -3 -15  -1   11.46    1.27
  -3  15  -1   11.15    1.00
   3  15   1   10.19    1.21
  -3  15  -1   12.09    1.03
   3  15   1   10.62    1.18
   3  15   1   10.93    1.06
  -3  15  -1   11.10    1.04
   4 -15   1    5.81    0.74
  -4 -15  -1    8.91    0.93
  -4 -15  -1    6.47    1.10
  -4  15  -1    6.02    0.73
  -4  15  -1    6.80    0.93
  -4  15  -1    7.32    0.87
   4  15   1    6.13    0.97
   4  15   1    6.50    1.14
   4  15   1    9.42    1.11
   5 -15   1   19.59    1.38
  -5 -15  -1   18.11    1.40
  -5 -15  -1   20.30    1.57
  -5  15  -1   21.68    1.46
   5  15   1   19.76    1.82
   5  15   1   20.90    1.71
   5  15   1   22.28    2.05
  -5  15  -1   22.36    1.54
  -6 -15  -1    0.32    0.91
   6 -15   1    0.77    0.71
  -6 -15  -1   -0.74    0.79
   6  15   1   -0.25    1.11
  -6  15  -1   -0.51    0.60
   6  15   1    0.18    0.84
  -6  15  -1    1.90    0.72
  -7 -15  -1    0.77    0.88
  -7 -15  -1   -0.42    0.97
   7 -15   1   -0.24    0.79
   7  15   1   -1.21    0.86
   7  15   1    0.21    1.25
  -7  15  -1   -1.55    0.74
  -8 -15  -1    1.42    0.98
  -8 -15  -1    0.52    0.97
   8 -15   1   -0.19    0.87
  -8  15  -1   -0.94    0.81
  -8  15  -1    0.50    1.00
   8  15   1    3.06    0.89
   8  15   1    1.30    1.42
   9 -15   1    0.58    0.93
  -9 -15  -1    0.67    0.92
   9  15   1   -0.35    1.01
  -9  15  -1   -1.76    0.88
   9  15   1   -1.15    1.45
  10 -15   1    2.76    1.00
 -10 -15  -1    1.55    1.01
  10  15   1   -1.51    1.58
  10  15   1    0.90    1.04
  10 -16  -1   -1.15    1.10
  10  16  -1   -0.05    1.09
  -9 -16   1    2.95    1.02
   9 -16  -1    0.76    1.02
   9  16  -1    3.64    1.63
   9  16  -1    4.69    1.28
  -8 -16   1    3.81    1.02
   8 -16  -1    3.79    0.99
  -8  16   1    3.57    1.06
   8  16  -1    2.64    1.51
  -8  16   1    2.56    0.98
   8  16  -1    1.12    1.17
   8  16  -1    3.07    0.92
  -7 -16   1   12.73    1.29
   7 -16  -1   12.87    1.24
   7  16  -1   14.34    1.33
  -7  16   1   15.04    1.32
   7  16  -1   13.79    1.80
  -7  16   1   12.86    1.13
  -7  16   1   15.13    1.42
  -6 -16   1    0.71    0.83
   6 -16  -1    0.68    0.78
   6  16  -1    0.41    0.90
   6  16  -1    1.39    0.87
  -6  16   1    0.08    0.71
   6  16  -1    2.01    1.21
  -6  16   1    2.06    0.83
   5 -16  -1    2.07    0.76
  -5 -16   1    0.93    0.77
  -5  16   1    2.49    0.81
   5  16  -1    2.30    1.14
  -5  16   1    2.58    0.83
   5  16  -1    3.34    0.94
   5  16  -1    2.44    0.91
  -5  16   1    2.12    0.94
  -5  16   1    3.72    0.77
   4 -16  -1    2.19    0.76
  -4 -16   1    2.97    0.74
   4  16  -1    2.46    1.04
  -4  16   1    2.38    0.74
  -4  16   1    2.91    0.70
  -4  16   1    3.03    0.80
   4  16  -1    2.68    0.83
  -4  16   1    3.07    0.87
   4  16  -1    3.85    0.95
  -3 -16   1   10.49    0.98
   3  16  -1    9.62    1.22
   3  16  -1   10.78    1.20
  -3  16   1    9.55    1.16
  -3  16   1    9.77    1.03
  -3  16   1   10.11    0.96
   3  16  -1   11.32    1.01
  -3  16   1    8.31    0.86
  -2 -16   1    3.24    0.69
   2 -16  -1    4.97    0.81
   2  16  -1    1.55    0.69
  -2  16   1    2.51    0.99
   2  16  -1    2.39    0.93
  -2  16   1    3.63    0.77
  -2  16   1    2.83    0.67
  -2  16   1    3.46    0.69
   2  16  -1    1.75    0.84
   1 -16  -1    2.07    0.66
  -1 -16   1    1.12    0.63
   1  16  -1    0.93    0.59
  -1  16   1    0.75    0.61
   1  16  -1    0.79    0.88
  -1  16   1    1.32    0.93
   0 -16   1   10.47    0.94
   0 -16  -1   13.21    1.11
   0  16  -1    1.60    0.43
  -1 -16  -1   23.97    1.41
   1 -16   1   22.42    1.45
  -1 -16  -1   21.19    1.90
  -1  16  -1   20.56    1.80
   1  16   1   25.15    1.85
  -2 -16  -1    1.76    1.01
  -2 -16  -1    1.20    0.66
  -2  16  -1    2.32    0.58
  -2  16  -1    2.74    0.70
   2  16   1    2.43    0.72
   2  16   1    2.12    0.95
  -3 -16  -1   11.50    1.03
  -3 -16  -1   13.25    1.34
  -3  16  -1   11.87    1.08
   3  16   1   11.97    1.10
   3  16   1   11.01    1.22
   3  16   1   11.81    1.28
  -3  16  -1   12.70    1.06
  -3  16  -1   13.80    1.12
  -4 -16  -1    1.91    1.02
   4 -16   1    2.26    0.66
  -4 -16  -1    2.18    0.81
  -4  16  -1    2.38    0.80
  -4  16  -1    2.44    0.61
   4  16   1    1.32    0.85
   4  16   1    0.76    0.94
  -4  16  -1    1.46    0.74
   4  16   1    1.77    0.99
   5 -16   1    0.37    0.63
  -5 -16  -1    1.01    0.98
  -5 -16  -1    0.41    0.81
   5  16   1   -0.59    0.84
  -5  16  -1    0.88    0.69
   5  16   1   -0.20    0.89
   5  16   1    0.70    1.05
  -5  16  -1    0.01    0.79
  -5  16  -1   -0.33    0.64
  -6 -16  -1    3.66    1.09
  -6 -16  -1    3.54    0.93
   6 -16   1    2.90    0.75
   6  16   1    3.59    1.25
  -6  16  -1    3.71    0.74
  -6  16  -1    4.85    0.82
   6  16   1    4.18    1.07
  -7 -16  -1   -0.38    0.97
   7 -16   1   -0.53    0.79
  -7 -16  -1    0.13    0.90
  -7  16  -1   -0.88    1.00
  -7  16  -1   -2.02    0.69
   7  16   1   -0.14    0.90
   7  16   1   -0.06    1.28
   8 -16   1    1.00    0.91
  -8 -16  -1    1.20    0.98
  -8 -16  -1    1.64    0.98
   8  16   1    2.81    0.93
  -8  16  -1    0.37    0.87
   8  16   1    0.62    1.45
  -8  16  -1    1.28    1.06
  -9 -16  -1    3.10    1.06
   9 -16   1    3.35    0.97
   9  16   1    2.56    1.66
  -9  16  -1    3.58    1.02
   9  16   1    4.95    1.21
  -9 -17   1    0.85    1.05
   9 -17  -1    2.90    1.01
   9  17  -1    2.03    1.59
   9  17  -1    1.30    1.21
  -8 -17   1    0.98    0.98
   8 -17  -1    1.58    0.94
   8  17  -1    1.75    1.50
  -8  17   1    0.96    0.92
  -8  17   1    4.00    1.07
   8  17  -1    3.21    0.91
   8  17  -1    2.37    1.24
  -8  17   1    1.79    0.72
  -7 -17   1    5.44    1.05
   7 -17  -1    6.05    1.01
  -7  17   1    7.08    1.04
   7  17  -1    6.21    1.12
   7  17  -1    5.48    1.51
  -7  17   1    5.97    0.84
  -7  17   1    5.01    1.15
  -6 -17   1    2.63    0.92
   6 -17  -1    2.13    0.82
  -6  17   1    2.78    1.02
  -6  17   1    4.73    0.93
   6  17  -1    0.99    1.20
  -6  17   1    2.85    0.82
   6  17  -1    4.74    1.00
  -5 -17   1    2.41    0.79
   5 -17  -1    2.22    0.79
  -5  17   1    2.35    0.76
   5  17  -1    2.42    0.96
  -5  17   1    3.19    0.85
   5  17  -1    1.22    0.88
  -5  17   1    2.40    0.82
   5  17  -1    3.70    1.20
  -5  17   1    2.86    0.97
   4 -17  -1    9.45    0.94
  -4 -17   1    7.61    0.93
   4  17  -1    8.89    1.21
  -4  17   1    8.53    1.02
   4  17  -1    9.62    1.30
  -4  17   1    9.63    1.02
  -4  17   1    8.79    0.91
  -4  17   1   10.57    1.16
   4  17  -1    9.62    1.06
  -3 -17   1   14.08    1.20
  -3  17   1   19.68    1.61
   3  17  -1   14.15    1.36
   3  17  -1   14.54    1.16
  -3  17   1   12.82    1.05
   3  17  -1   14.18    1.41
  -3  17   1   16.16    1.36
  -3  17   1   15.68    1.39
  -2 -17   1   21.35    1.40
   2 -17  -1   22.13    1.47
  -2  17   1   24.23    2.02
  -2  17   1   23.55    1.64
  -2  17   1   24.09    1.59
   2  17  -1   22.60    1.79
   2  17  -1   23.69    1.95
  -2  17   1   24.93    1.52
   2  17  -1   25.67    1.53
   1 -17  -1    8.62    0.89
  -1 -17   1    7.29    0.84
   1  17  -1    9.17    0.89
   1  17  -1    8.35    1.17
  -1  17   1    9.99    0.91
  -1  17   1   11.03    1.26
   0 -17  -1    4.24    0.72
   0 -17   1    1.64    0.68
   0  17   1   -0.65    0.17
   0  17  -1    0.20    0.52
   0  17   1    1.89    0.52
   0  17  -1   -0.18    0.29
   1 -17   1    1.37    0.71
  -1 -17  -1    1.66    1.01
  -1 -17  -1    1.42    0.68
   1  17   1    1.06    0.91
  -1  17  -1   -0.11    0.32
   1  17   1    1.39    0.57
  -1  17  -1    1.04    0.93
  -2 -17  -1   -0.43    0.93
  -2 -17  -1   -0.09    0.65
   2 -17   1   -0.60    0.73
  -2  17  -1   -0.02    0.57
   2  17   1    0.09    0.90
  -2  17  -1    0.50    0.91
  -2  17  -1   -0.17    0.65
   2  17   1    0.00    0.66
  -3 -17  -1   -0.47    0.96
  -3 -17  -1    0.42    0.69
  -3  17  -1    0.57    0.72
  -3  17  -1    0.11    0.53
   3  17   1   -0.24    0.93
   3  17   1    1.23    0.77
   3  17   1    0.50    0.88
  -4 -17  -1    1.14    1.01
  -4 -17  -1    0.69    0.76
   4  17   1    1.01    0.99
   4  17   1   -0.13    0.82
   4  17   1    0.18    0.93
  -4  17  -1   -0.07    0.55
  -4  17  -1    0.21    0.72
  -4  17  -1   -1.15    0.72
  -5 -17  -1    0.54    1.02
  -5 -17  -1    1.40    0.82
   5 -17   1    1.11    0.68
   5  17   1    1.87    1.11
  -5  17  -1    0.98    0.74
   5  17   1    3.14    0.97
  -5  17  -1    0.75    0.66
   5  17   1    1.02    0.94
  -6 -17  -1    0.59    1.03
   6 -17   1   -0.37    0.67
  -6 -17  -1    0.05    0.90
  -6  17  -1    0.60    0.69
   6  17   1    0.49    1.14
  -6  17  -1    1.41    0.74
   6  17   1    1.81    0.96
  -7 -17  -1    0.07    0.88
   7 -17   1    1.56    0.79
  -7 -17  -1   -0.03    1.02
  -7  17  -1    1.07    0.76
   7  17   1    1.66    1.32
   7  17   1    0.39    0.93
  -7  17  -1    0.57    0.63
  -7  17  -1   -0.31    1.04
  -8 -17  -1    1.07    1.05
  -8 -17  -1    1.95    0.99
   8 -17   1    0.09    0.87
  -8  17  -1   -0.11    0.84
   8  17   1    0.83    1.48
  -8  17  -1   -1.86    1.00
   8  17   1    0.05    0.96
  -9 -17  -1    4.42    1.10
   9 -17   1    5.67    1.01
   9  17   1    3.95    1.25
   9  17   1    3.47    1.68
   9 -18  -1   10.00    1.25
  -9 -18   1    8.77    1.32
   9  18  -1    8.04    1.41
   9  18  -1    7.34    1.80
   8 -18  -1    0.09    0.87
  -8 -18   1    1.05    0.96
  -8  18   1    1.44    0.91
  -8  18   1    2.82    1.05
   8  18  -1    3.74    1.55
   8  18  -1    1.92    1.25
   8  18  -1    0.78    0.95
   7 -18  -1    2.92    0.91
  -7 -18   1    3.60    1.02
  -7  18   1    3.89    1.15
  -7  18   1    2.30    0.80
   7  18  -1    2.52    1.44
   7  18  -1    3.97    1.03
  -7  18   1    4.97    0.97
  -6 -18   1    8.84    1.11
   6 -18  -1    9.52    1.04
  -6  18   1    8.29    1.05
   6  18  -1    8.08    1.25
   6  18  -1   10.23    1.51
  -6  18   1    9.13    1.04
  -6  18   1    7.45    1.21
   5 -18  -1    1.37    0.78
  -5 -18   1    2.14    0.83
   5  18  -1   -0.04    0.86
  -5  18   1    0.21    0.80
   5  18  -1   -1.20    0.93
  -5  18   1    1.20    0.73
  -5  18   1   -0.97    0.89
   5  18  -1    0.95    1.13
  -4 -18   1    1.86    0.75
  -4  18   1    2.05    0.92
   4  18  -1    2.64    0.86
  -4  18   1    2.92    0.78
  -4  18   1    1.34    0.83
  -4  18   1    1.94    0.69
   4  18  -1    0.21    0.97
   4  18  -1    2.60    1.02
  -3 -18   1    8.37    0.92
   3  18  -1    8.10    1.19
  -3  18   1    9.98    0.97
  -3  18   1    9.88    1.08
   3  18  -1   10.28    1.01
  -3  18   1    7.11    0.84
  -3  18   1    8.93    1.23
   3  18  -1    5.84    1.10
  -2 -18   1   42.27    2.15
   2 -18  -1   45.55    2.19
  -2  18   1   47.14    2.35
   2  18  -1   43.21    2.19
   2  18  -1   46.47    2.62
  -2  18   1   41.83    2.64
  -2  18   1   44.31    2.14
  -2  18   1   43.16    2.28
   2  18  -1   44.97    2.51
  -1 -18   1   -0.28    0.66
   1 -18  -1    1.05    0.68
  -1  18   1   -0.02    0.65
   1  18  -1    1.36    0.64
  -1  18   1   -0.83    0.93
   1  18  -1   -0.78    0.91
   0 -18  -1    7.26    0.87
   0 -18   1   10.66    0.97
   0  18   1    7.38    0.73
  -1 -18  -1    1.11    1.06
   1 -18   1    1.54    0.71
  -1 -18  -1    0.89    0.65
  -1  18  -1   -0.82    0.93
  -1  18  -1    0.26    0.29
   1  18   1   -0.72    0.56
   1  18   1    0.75    0.92
  -2 -18  -1    5.42    1.16
   2 -18   1    5.31    0.90
  -2 -18  -1    4.58    0.79
   2  18   1    5.98    0.88
  -2  18  -1    6.40    1.14
  -2  18  -1    6.63    0.77
   2  18   1    6.87    1.11
  -2  18  -1    7.06    0.87
  -3 -18  -1   39.32    2.04
  -3 -18  -1   40.18    2.48
   3  18   1   39.83    2.64
   3  18   1   43.86    2.61
  -3  18  -1   47.62    2.68
   3  18   1   47.31    2.34
  -3  18  -1   45.50    2.19
  -3  18  -1   42.73    2.20
  -4 -18  -1   10.34    1.06
  -4 -18  -1    9.98    1.31
  -4  18  -1   12.75    1.14
   4  18   1   12.51    1.23
   4  18   1   13.48    1.43
  -4  18  -1   12.13    1.11
  -4  18  -1   10.74    0.91
   4  18   1   12.47    1.35
  -5 -18  -1    5.24    0.99
   5 -18   1    4.57    0.78
  -5 -18  -1    3.59    1.14
  -5  18  -1    3.67    0.72
   5  18   1    4.01    1.05
   5  18   1    3.29    1.16
  -5  18  -1    4.01    0.84
  -5  18  -1    3.24    1.00
  -6 -18  -1   -0.22    1.02
   6 -18   1    1.60    0.75
  -6 -18  -1    0.93    0.91
   6  18   1    1.71    1.05
  -6  18  -1    0.28    0.76
  -6  18  -1    2.57    0.79
  -6  18  -1    1.20    1.07
   6  18   1    0.18    1.17
  -7 -18  -1   -0.27    0.96
   7 -18   1    0.35    0.78
  -7 -18  -1    1.43    1.10
  -7  18  -1    1.03    0.75
   7  18   1   -1.58    0.94
  -7  18  -1   -0.40    1.04
   7  18   1   -0.82    1.28
  -7  18  -1   -0.11    0.69
   8 -18   1    1.13    0.84
  -8 -18  -1    0.94    1.04
   8  18   1    1.46    1.47
  -8  18  -1    0.74    1.09
  -8  18  -1   -0.36    0.82
   8  18   1    3.24    0.98
   9 -18   1   -1.58    0.85
  -9 -18  -1    0.56    0.99
   9  18   1    0.78    1.16
   9  18   1    1.67    1.57
   9 -19  -1    4.72    1.09
  -9 -19   1    4.15    1.12
   9  19  -1    6.44    1.83
   9  19  -1    5.06    1.33
   8 -19  -1   -0.40    0.86
  -8 -19   1   -1.28    0.94
   8  19  -1   -0.21    1.24
   8  19  -1    0.33    0.87
  -8  19   1   -1.42    0.84
   8  19  -1    0.53    1.48
  -8  19   1    2.42    1.05
   7 -19  -1    5.89    0.99
  -7 -19   1    6.08    1.13
  -7  19   1    3.93    1.19
  -7  19   1    6.27    0.93
   7  19  -1    3.29    1.16
  -7  19   1    7.60    1.06
   7  19  -1    4.93    1.54
   6 -19  -1    1.47    0.86
  -6 -19   1    1.36    0.91
   6  19  -1    1.87    1.30
   6  19  -1    1.69    1.04
  -6  19   1    1.18    0.82
  -6  19   1    1.85    1.06
  -6  19   1    2.75    0.89
  -5 -19   1    2.31    0.86
   5 -19  -1    2.57    0.84
   5  19  -1    2.52    1.05
   5  19  -1    5.03    1.02
   5  19  -1    2.99    1.20
  -5  19   1    4.46    0.93
  -5  19   1    3.42    0.79
  -5  19   1    2.53    1.01
  -4 -19   1    0.77    0.73
  -4  19   1    2.93    0.96
   4  19  -1    2.59    1.06
  -4  19   1    2.43    0.71
  -4  19   1    0.92    0.77
  -4  19   1    0.89    0.84
   4  19  -1    1.32    1.02
   4  19  -1    0.92    0.85
  -3 -19   1    0.95    0.71
   3  19  -1    0.80    0.74
  -3  19   1    0.84    0.63
   3  19  -1    0.67    0.91
  -3  19   1   -0.49    0.69
  -3  19   1   -0.48    0.81
   3  19  -1   -0.45    0.93
  -3  19   1    0.92    0.99
   2 -19  -1    1.97    0.81
  -2 -19   1    2.64    0.73
  -2  19   1    1.72    0.71
  -2  19   1    1.15    0.70
  -2  19   1    2.33    1.02
   2  19  -1    1.75    0.74
   2  19  -1    0.83    0.90
   2  19  -1    1.48    0.97
  -2  19   1    1.64    0.78
  -1 -19   1    0.11    0.67
  -1  19   1    6.80    1.16
   1  19  -1   -0.54    0.63
   1  19  -1    1.25    0.99
   0 -19  -1   10.56    0.96
   0 -19   1    5.49    0.88
   0  19  -1    7.92    0.82
   0  19   1    5.54    0.71
  -1 -19  -1   49.24    2.36
   1 -19   1   50.33    2.39
  -1 -19  -1   49.38    2.92
  -1  19  -1   52.08    2.93
   1  19   1   50.64    2.37
   1  19   1   48.19    2.89
  -2 -19  -1    9.10    0.96
  -2 -19  -1    8.33    1.28
   2 -19   1    8.45    1.03
  -2  19  -1    9.74    0.87
   2  19   1   10.17    0.99
  -2  19  -1    7.58    0.91
   2  19   1    7.76    1.23
  -2  19  -1    6.62    1.19
  -3 -19  -1    2.60    1.10
  -3 -19  -1    4.85    0.83
  -3  19  -1    2.66    0.62
   3  19   1    3.44    0.88
   3  19   1    1.86    1.09
   3  19   1    2.80    1.00
  -3  19  -1    1.83    1.02
  -3  19  -1    2.25    0.79
  -4 -19  -1    3.13    0.84
  -4 -19  -1    3.63    1.10
   4  19   1    2.05    1.06
   4  19   1    2.67    0.95
  -4  19  -1    2.73    1.03
   4  19   1    2.87    1.10
  -4  19  -1    2.00    0.61
  -4  19  -1    3.94    0.86
   5 -19   1    1.96    0.74
  -5 -19  -1    0.94    1.05
  -5 -19  -1    1.52    0.87
  -5  19  -1    0.41    0.96
  -5  19  -1    1.38    0.68
  -5  19  -1    1.09    0.83
   5  19   1    0.09    1.09
   5  19   1    0.43    1.04
  -6 -19  -1    0.17    1.08
   6 -19   1   -0.54    0.75
  -6 -19  -1   -0.37    0.91
  -6  19  -1   -0.29    1.00
  -6  19  -1   -0.62    0.73
  -6  19  -1   -0.30    0.79
   6  19   1   -0.24    1.22
   6  19   1    0.02    1.05
  -7 -19  -1    1.60    1.11
  -7 -19  -1    0.51    0.97
   7 -19   1    2.89    0.84
   7  19   1    0.62    1.08
  -7  19  -1    1.18    1.14
   7  19   1    2.60    1.42
  -7  19  -1    3.47    0.79
  -7  19  -1    3.06    0.82
  -8 -19  -1    1.48    1.02
   8 -19   1   -0.60    0.79
  -8  19  -1   -0.99    1.07
   8  19   1    0.00    1.45
   8  19   1   -2.81    0.96
   9 -19   1   -0.88    0.86
  -9 -19  -1    0.08    1.06
   9  19   1    0.25    1.58
   9 -20  -1    0.08    0.93
  -9 -20   1   -2.33    0.99
   9  20  -1   -1.82    1.57
   9  20  -1   -1.92    1.15
  -8 -20   1   10.62    1.30
   8 -20  -1    9.63    1.17
   8  20  -1    9.01    1.81
  -8  20   1   11.20    1.24
  -8  20   1   13.17    1.41
   8  20  -1    7.08    1.28
  -7 -20   1    4.42    1.08
   7 -20  -1    4.41    1.00
  -7  20   1    5.70    1.29
  -7  20   1    5.24    0.94
   7  20  -1    7.82    1.20
   7  20  -1    4.03    1.52
  -7  20   1    6.84    1.07
   6 -20  -1    0.98    0.85
  -6 -20   1    1.85    0.94
  -6  20   1    1.51    1.10
   6  20  -1    3.84    1.04
  -6  20   1    0.58    0.83
  -6  20   1    2.69    0.91
   6  20  -1    1.86    1.27
   5 -20  -1    5.07    0.91
  -5 -20   1    3.59    0.88
  -5  20   1    3.67    0.85
   5  20  -1    4.04    1.09
   5  20  -1    4.88    1.27
  -5  20   1    4.49    1.10
  -5  20   1    4.97    0.96
  -4 -20   1    1.54    0.78
  -4  20   1    2.06    0.73
  -4  20   1    2.19    0.90
   4  20  -1    2.91    1.10
  -4  20   1    3.03    1.03
   4  20  -1    3.91    0.94
   4  20  -1    2.68    1.14
  -3 -20   1    5.84    0.88
   3  20  -1    8.58    1.02
  -3  20   1   10.41    1.34
  -3  20   1    8.37    1.10
  -3  20   1    8.88    0.97
   3  20  -1    8.74    1.23
   3  20  -1    6.55    1.16
  -3  20   1    8.31    0.89
   2 -20  -1   50.79    2.43
  -2 -20   1   50.48    2.41
   2  20  -1   50.89    2.48
  -2  20   1   54.53    3.01
  -2  20   1   52.32    2.49
   2  20  -1   49.79    2.94
  -2  20   1   53.01    2.67
  -2  20   1   55.42    2.62
   2  20  -1   48.34    2.78
  -1 -20   1   55.32    2.66
   1 -20  -1   64.08    2.75
   1  20  -1   57.99    2.63
   1  20  -1   60.30    3.24
  -1  20   1   61.31    3.14
  -1  20   1   56.03    2.70
   0 -20   1    4.37    0.82
   0 -20  -1    3.73    0.80
   0  20   1    3.80    0.59
   0  20  -1    3.79    0.71
   0  20  -1    0.31    0.48
   1 -20   1    0.96    0.75
  -1 -20  -1    0.63    0.72
  -1  20  -1   -0.36    0.24
   1  20   1    1.59    0.68
   1  20   1   -0.91    0.95
  -1  20  -1   -0.33    0.99
   2 -20   1   17.57    1.43
  -2 -20  -1   13.55    1.16
  -2 -20  -1   15.04    1.55
  -2  20  -1   16.41    1.55
   2  20   1   16.61    1.26
   2  20   1   14.59    1.53
  -2  20  -1   18.11    1.40
  -2  20  -1   17.87    1.43
  -3 -20  -1    0.81    1.10
  -3 -20  -1    0.85    0.74
  -3  20  -1    0.60    0.72
   3  20   1   -0.37    0.77
  -3  20  -1   -1.00    0.55
   3  20   1    0.03    1.06
  -3  20  -1    0.32    1.01
   3  20   1   -1.53    0.89
  -4 -20  -1   -0.72    0.71
  -4 -20  -1   -1.25    1.04
   4  20   1    0.76    0.99
  -4  20  -1   -0.83    0.98
   4  20   1   -0.63    1.02
  -4  20  -1   -0.25    0.59
  -4  20  -1    0.59    0.82
  -5 -20  -1   18.81    1.51
  -5 -20  -1   20.87    1.76
  -5  20  -1   22.18    1.88
   5  20   1   16.97    1.80
  -5  20  -1   20.74    1.52
   5  20   1   18.38    1.70
  -5  20  -1   22.01    1.71
   6 -20   1    5.36    0.91
  -6 -20  -1    7.81    1.34
  -6 -20  -1    6.53    1.11
   6  20   1    6.94    1.49
   6  20   1   10.67    1.35
  -6  20  -1    6.50    0.99
  -6  20  -1    7.27    1.28
  -6  20  -1    7.76    0.95
  -7 -20  -1    0.20    1.14
  -7 -20  -1    0.58    0.99
   7 -20   1    0.36    0.81
   7  20   1   -0.81    1.31
   7  20   1    2.76    1.07
  -7  20  -1    1.39    0.79
  -7  20  -1    2.78    0.83
   8 -20   1    0.46    0.82
  -8 -20  -1   -0.12    1.02
   8  20   1   -1.95    1.40
   8  20   1    2.86    1.01
  -9 -20  -1   11.22    1.39
   9 -20   1    5.94    1.04
   9  20   1    7.00    1.84
   9 -21  -1    0.49    0.92
  -9 -21   1    1.42    1.08
   9  21  -1    2.40    1.70
   9  21  -1    1.40    1.25
   8 -21  -1    2.29    0.94
  -8 -21   1    0.88    1.02
   8  21  -1    7.26    1.69
  -7 -21   1    6.42    1.16
   7 -21  -1    4.93    1.04
  -7  21   1    4.78    1.01
   7  21  -1    7.00    1.66
  -7  21   1    7.93    1.10
   7  21  -1    5.69    1.22
   6 -21  -1    1.39    0.91
  -6 -21   1    2.67    0.94
  -6  21   1    0.00    1.06
  -6  21   1    2.12    0.95
  -6  21   1    2.53    0.90
   6  21  -1    1.72    1.08
   6  21  -1    1.50    1.28
  -5 -21   1   11.48    1.17
   5  21  -1   14.10    1.65
  -5  21   1   13.04    1.46
  -5  21   1   14.59    1.31
   5  21  -1   11.49    1.43
  -5  21   1   13.68    1.15
  -4 -21   1    9.73    1.09
  -4  21   1    9.92    1.19
   4  21  -1   10.74    1.42
   4  21  -1    9.50    1.37
  -4  21   1    9.20    1.32
  -4  21   1   10.23    0.98
  -3 -21   1    0.26    0.71
  -3  21   1   -1.29    1.01
  -3  21   1    0.06    0.85
  -3  21   1    0.14    0.63
   3  21  -1    0.37    0.77
  -3  21   1   -0.15    0.69
   3  21  -1   -1.03    0.97
   3  21  -1    0.22    0.95
   2 -21  -1    1.73    0.85
  -2 -21   1   -0.13    0.71
  -2  21   1    1.83    0.83
   2  21  -1   -0.01    0.90
   2  21  -1   -0.14    0.70
  -2  21   1    2.92    1.10
  -2  21   1    2.03    0.77
  -2  21   1    2.49    0.76
   2  21  -1   -0.37    1.01
   1 -21  -1    1.41    0.77
  -1 -21   1    0.87    0.72
  -1  21   1    0.04    1.00
  -1  21   1    0.51    0.70
   1  21  -1    0.30    1.02
   1  21  -1    0.91    0.69
   0 -21   1    5.00    0.87
   0 -21  -1    3.59    0.81
   0  21  -1    0.82    0.52
   0  21  -1    4.62    0.73
   0  21   1    1.49    0.48
  -1 -21  -1    1.70    0.77
   1 -21   1    1.82    0.81
  -1  21  -1    1.13    1.07
   1  21   1    1.03    1.04
  -1  21  -1    0.02    0.20
   1  21   1    1.23    0.68
  -2 -21  -1    2.09    1.19
  -2 -21  -1    3.10    0.81
   2 -21   1    2.94    0.93
   2  21   1    1.61    1.04
  -2  21  -1    2.52    0.74
   2  21   1    2.74    0.82
  -2  21  -1    1.21    1.05
  -2  21  -1    3.52    0.78
  -3 -21  -1    1.63    0.79
  -3 -21  -1    0.12    1.11
   3  21   1    2.53    1.02
   3  21   1    2.60    0.87
  -3  21  -1    1.88    1.10
  -3  21  -1    0.40    0.59
   3  21   1    0.47    1.08
  -4 -21  -1    8.67    1.08
  -4 -21  -1    9.09    1.39
  -4  21  -1   10.15    1.36
  -4  21  -1    8.09    0.84
  -4  21  -1   10.53    1.14
   4  21   1    7.59    1.28
   4  21   1    8.63    1.35
  -5 -21  -1    1.29    1.17
  -5 -21  -1    1.13    0.90
   5  21   1    1.76    1.24
  -5  21  -1    0.46    1.00
   5  21   1    2.46    1.07
  -5  21  -1    1.13    0.68
  -5  21  -1    2.69    0.89
   6 -21   1   11.39    1.06
  -6 -21  -1   12.95    1.51
  -6 -21  -1    8.88    1.24
   6  21   1   10.55    1.59
  -6  21  -1   10.54    1.11
   6  21   1    9.69    1.42
  -6  21  -1    9.71    1.04
   7 -21   1   -0.54    0.80
  -7 -21  -1    0.53    1.02
  -7  21  -1    0.98    0.81
  -7  21  -1    0.97    0.81
   7  21   1   -0.86    1.11
   7  21   1   -0.79    1.33
   8 -21   1   -2.27    0.84
  -8 -21  -1   -0.61    1.01
   8  21   1   -0.14    1.47
   8  21   1   -1.98    1.05
   9 -21   1   -0.29    0.85
  -9 -21  -1   -1.13    1.08
   9  21   1   -1.10    1.57
   9 -22  -1   -2.21    0.91
  -9 -22   1    1.70    1.10
   9  22  -1   -0.77    1.27
   9  22  -1   -3.02    1.51
  -8 -22   1    0.67    1.01
   8 -22  -1   -0.77    0.93
   8  22  -1    0.17    1.54
  -7 -22   1    0.14    0.95
   7 -22  -1   -0.22    0.93
  -7  22   1    0.14    0.88
  -7  22   1    0.80    0.92
   7  22  -1   -2.28    1.10
   7  22  -1   -0.38    1.38
  -6 -22   1   -0.04    0.87
   6 -22  -1    1.47    0.88
  -6  22   1   -1.25    0.82
   6  22  -1    0.88    1.34
  -6  22   1    0.13    0.94
   6  22  -1    0.10    1.11
  -5 -22   1    0.28    0.82
   5  22  -1    1.35    1.08
  -5  22   1   -1.25    0.72
  -5  22   1    0.40    0.93
   5  22  -1    0.33    1.17
  -4 -22   1    9.64    1.10
  -4  22   1   12.09    1.25
  -4  22   1   10.30    1.03
   4  22  -1   10.78    1.43
  -4  22   1   10.75    1.44
   4  22  -1    9.56    1.43
  -3 -22   1    1.07    0.76
   3  22  -1    0.23    0.95
  -3  22   1    0.36    0.66
  -3  22   1    2.14    0.91
   3  22  -1   -0.77    1.02
   3  22  -1    1.59    0.82
  -3  22   1    1.13    1.07
  -2 -22   1    1.64    0.76
   2 -22  -1    1.52    0.86
   2  22  -1    0.18    1.07
  -2  22   1    2.61    0.90
   2  22  -1    1.64    0.90
  -2  22   1    1.10    0.74
  -2  22   1    1.20    0.76
  -2  22   1    0.43    1.04
   2  22  -1    0.77    0.75
   1 -22  -1   15.97    1.37
  -1 -22   1   15.09    1.22
  -1  22   1   14.56    1.18
   1  22  -1   17.22    1.37
  -1  22   1   11.95    1.48
   1  22  -1   15.03    1.56
   0 -22   1    5.24    0.90
   0 -22  -1    5.89    0.90
   0  22  -1    1.67    0.58
   0  22  -1    6.64    0.82
   0  22   1    1.41    0.46
  -1 -22  -1    1.30    0.75
   1 -22   1    2.51    0.83
   1  22   1    2.82    0.73
  -1  22  -1    2.10    1.12
  -1  22  -1    0.21    0.18
   1  22   1    0.46    1.01
  -2 -22  -1   -0.11    0.74
   2 -22   1    0.00    0.85
  -2  22  -1   -1.42    1.02
  -2  22  -1    0.40    0.72
   2  22   1   -0.80    0.72
   2  22   1   -0.15    1.03
  -3 -22  -1    1.20    1.14
  -3 -22  -1   -1.15    0.75
   3  22   1    2.17    1.05
   3  22   1    1.45    1.12
  -3  22  -1    0.66    0.60
  -3  22  -1    0.68    1.06
  -4 -22  -1    0.68    1.18
  -4 -22  -1   -0.03    0.77
  -4  22  -1    1.14    0.89
  -4  22  -1    0.89    0.64
   4  22   1    0.17    1.08
   4  22   1    1.33    1.12
  -5 -22  -1   13.19    1.24
  -5 -22  -1    9.42    1.53
   5  22   1   11.40    1.59
  -5  22  -1   11.52    1.22
   5  22   1   11.26    1.46
  -5  22  -1   12.38    1.04
  -6 -22  -1    0.65    0.97
   6  22   1   -1.17    1.20
   6  22   1    0.39    1.30
  -6  22  -1    1.53    0.77
  -6  22  -1    0.30    0.86
   7 -22   1   -1.68    0.82
  -7 -22  -1    1.20    1.02
  -7  22  -1    0.36    0.83
  -7  22  -1   -0.44    0.78
   7  22   1    0.73    1.38
   8 -22   1   -0.36    0.85
  -8 -22  -1   -0.36    1.06
   8  22   1    2.49    1.57
  -9 -22  -1   -1.12    1.07
   8 -23  -1   -0.92    0.89
  -8 -23   1   -1.09    0.98
   8  23  -1   -0.31    1.48
   7 -23  -1   -2.21    0.91
  -7 -23   1   -0.23    0.88
  -7  23   1    0.71    0.92
   7  23  -1   -0.43    1.40
  -7  23   1    1.93    0.93
  -6 -23   1    0.84    0.91
  -6  23   1    0.21    0.98
  -6  23   1    0.67    0.80
   6  23  -1    1.17    1.32
  -5 -23   1    9.58    1.16
   5  23  -1    9.22    1.48
  -5  23   1    7.50    1.03
   5  23  -1   10.57    1.42
  -5  23   1    8.85    1.20
  -4 -23   1    2.89    0.93
   4  23  -1    2.93    1.23
  -4  23   1    3.25    1.06
  -4  23   1    2.52    0.81
   4  23  -1    4.25    1.27
  -3 -23   1   -0.04    0.74
  -3  23   1    0.68    0.87
  -3  23   1   -1.08    0.68
   3  23  -1    0.71    0.99
   3  23  -1   -0.50    1.03
   2 -23  -1   -0.06    0.82
  -2 -23   1   -0.53    0.74
   2  23  -1   -0.51    0.88
   2  23  -1   -0.58    1.04
  -2  23   1    0.77    0.89
  -2  23   1   -0.23    0.77
  -1 -23   1    3.59    0.88
   1 -23  -1    4.30    0.90
   1  23  -1    3.87    0.83
   1  23  -1    2.17    1.12
   0 -23  -1   14.13    1.25
   0 -23   1   16.89    1.39
   0  23  -1    4.08    0.75
  -1 -23  -1    2.50    0.83
   1 -23   1    0.69    0.81
   1  23   1    1.02    1.06
  -2 -23  -1    0.36    0.76
   2 -23   1    1.28    0.90
  -2  23  -1   -0.38    0.71
  -3 -23  -1    1.66    0.82
   3  23   1    3.20    1.08
  -3  23  -1    2.26    0.68
  -3  23  -1    3.23    0.99
  -4 -23  -1    1.17    0.89
   4  23   1    2.88    1.21
  -4  23  -1    1.45    0.68
  -4  23  -1    0.83    0.93
  -5 -23  -1    1.05    0.90
   5  23   1    1.00    1.22
  -5  23  -1    0.74    0.93
  -5  23  -1   -0.35    0.68
  -6 -23  -1    1.14    0.96
  -6  23  -1    0.62    0.91
   6  23   1    0.88    1.34
  -6  23  -1    0.41    0.79
   7 -23   1    6.03    0.95
  -7 -23  -1    3.88    1.13
  -7  23  -1    4.04    0.96
   7  23   1    3.90    1.52
   8 -23   1   -1.04    0.85
  -8 -23  -1    0.08    1.02
   8  23   1    2.35    1.54
  -8 -24   1    0.33    0.98
   8 -24  -1   -2.27    0.94
   8  24  -1   -1.67    1.44
  -7 -24   1    0.40    0.95
   7 -24  -1    2.62    0.90
   7  24  -1    0.60    1.40
  -7  24   1   -0.11    0.94
  -7  24   1    1.63    0.93
  -6 -24   1    4.34    1.00
   6  24  -1    4.72    1.49
  -6  24   1    6.96    1.00
  -6  24   1    4.26    1.12
  -5 -24   1    3.66    0.99
  -5  24   1    4.64    0.88
  -5  24   1    2.72    1.07
   5  24  -1    1.84    1.30
  -4 -24   1    1.46    0.85
   4  24  -1    0.24    1.16
  -4  24   1    0.97    0.75
  -4  24   1    1.55    1.02
  -3 -24   1    5.72    0.96
   3  24  -1    4.45    1.18
  -3  24   1    5.55    1.07
  -3  24   1    4.90    0.86
  -2 -24   1    9.50    1.09
   2 -24  -1   12.86    1.24
  -2  24   1   11.09    1.30
  -2  24   1    9.08    1.10
   2  24  -1   12.69    1.35
   1 -24  -1   -0.42    0.78
  -1 -24   1    0.13    0.75
   0 -24  -1    2.07    0.84
   0 -24   1    2.17    0.85
   1 -24   1   14.13    1.25
  -1 -24  -1   10.50    1.15
   2 -24   1   -0.22    0.91
  -2 -24  -1   -0.34    0.79
  -2  24  -1    0.17    0.74
  -3 -24  -1    0.34    0.83
  -3  24  -1    0.37    0.64
   3  24   1    0.47    1.04
  -3  24  -1   -0.87    0.88
  -4 -24  -1    9.52    1.15
  -4  24  -1   12.50    1.30
   4  24   1    9.61    1.48
  -4  24  -1    9.61    0.95
  -5 -24  -1    1.03    0.93
  -5  24  -1    0.08    0.97
   5  24   1    1.17    1.28
  -5  24  -1   -0.22    0.72
  -6 -24  -1   -0.25    0.93
  -6  24  -1   -0.10    0.75
  -6  24  -1    0.60    0.95
   6  24   1    0.35    1.32
  -7 -24  -1   -0.29    1.01
   7  24   1    1.36    1.41
   8 -24   1    4.70    0.99
  -8 -24  -1    5.30    1.22
   8  24   1    2.91    1.58
  -8 -25   1    0.33    0.95
   8 -25  -1    0.15    0.94
   8  25  -1    0.35    1.57
  -7 -25   1    1.66    0.97
   7  25  -1    0.60    1.42
  -6 -25   1    0.48    0.91
   6  25  -1   -1.99    1.29
  -6  25   1   -1.17    0.85
  -6  25   1    0.59    1.01
  -5 -25   1    7.59    1.13
   5  25  -1    7.15    1.51
  -5  25   1    8.11    1.26
  -5  25   1    7.85    1.01
  -4 -25   1   -0.46    0.85
  -4  25   1    0.50    0.79
   4  25  -1   -1.30    1.18
  -4  25   1   -0.55    1.04
   3 -25  -1   -0.31    0.93
  -3 -25   1   -0.55    0.82
   3  25  -1   -0.48    1.03
  -3  25   1   -0.20    0.87
  -3  25   1    0.00    0.72
   2 -25  -1    5.90    1.08
  -2 -25   1    5.02    1.00
   2  25  -1    5.10    1.15
  -2  25   1    5.82    0.99
  -1 -25   1    8.81    1.12
   1 -25  -1    8.22    1.09
   0 -25  -1    1.67    0.83
   0 -25   1    1.60    0.88
   1 -25   1    0.00    0.83
  -1 -25  -1    0.53    0.80
   2 -25   1    0.20    0.92
  -2 -25  -1    0.22    0.79
  -2  25  -1    0.66    0.79
  -3 -25  -1    1.57    0.88
  -3  25  -1    0.17    0.94
  -3  25  -1    0.24    0.66
   3  25   1    0.65    1.09
  -4 -25  -1   -0.10    0.91
  -4  25  -1   -0.70    0.96
   4  25   1   -0.18    1.18
  -4  25  -1   -0.78    0.70
  -5 -25  -1    4.44    1.06
  -5  25  -1    3.67    0.77
  -5  25  -1    3.16    1.10
   5  25   1    2.33    1.34
  -6 -25  -1   -0.26    0.94
  -6  25  -1    2.38    0.99
   6  25   1   -0.09    1.35
  -6  25  -1    0.82    0.78
  -7 -25  -1    1.86    1.04
   7  25   1    0.38    1.42
  -8 -25  -1    2.35    1.15
   8  25   1    1.89    1.59
  -8 -26   1    0.73    1.03
   8  26  -1    1.29    1.60
  -7 -26   1    1.52    0.94
   7  26  -1    0.58    1.43
  -6 -26   1    6.36    1.15
   6  26  -1    6.20    1.62
  -6  26   1    4.93    1.02
  -6  26   1    6.64    1.19
  -5 -26   1    4.56    1.06
  -5  26   1    5.35    1.20
  -5  26   1    4.35    0.96
   5  26  -1    5.76    1.45
  -4 -26   1    0.43    0.89
  -4  26   1    0.23    0.81
   4  26  -1   -1.32    1.19
  -4  26   1   -0.34    1.02
   3 -26  -1    1.17    1.01
  -3 -26   1    1.87    0.90
   3  26  -1    2.88    1.14
  -3  26   1    0.76    0.78
  -2 -26   1    0.52    0.84
   2 -26  -1   -0.35    0.92
  -2  26   1   -0.63    0.85
   2  26  -1    0.01    1.04
   1 -26  -1   10.46    1.18
  -1 -26   1    9.23    1.16
   0 -26   1    0.28    0.85
   0 -26  -1    0.92    0.87
  -1 -26  -1   11.39    1.17
   1 -26   1   10.69    1.22
  -2 -26  -1    0.01    0.84
   2 -26   1    0.76    0.95
  -2  26  -1    0.47    0.80
  -3 -26  -1    1.84    0.92
  -3  26  -1   -0.02    0.96
  -3  26  -1   -0.45    0.69
   3  26   1    0.56    1.09
  -4 -26  -1   -0.36    0.89
   4  26   1    0.37    1.20
  -4  26  -1   -0.91    0.70
  -4  26  -1   -0.97    0.97
  -5 -26  -1   -0.14    0.95
   5  26   1   -0.16    1.29
  -5  26  -1    0.52    1.04
  -5  26  -1    0.43    0.72
  -6 -26  -1    1.60    0.97
  -6  26  -1    0.54    0.79
  -6  26  -1   -0.20    1.01
   6  26   1    0.97    1.35
  -7 -26  -1    1.02    0.98
   7  26   1    0.60    1.43
  -8 -26  -1   -0.13    0.99
   8  26   1   -0.06    1.51
  -7 -27   1   -1.33    0.96
   7  27  -1   -1.00    1.42
  -6 -27   1    3.25    1.06
  -6  27   1    4.80    1.17
   6  27  -1    3.80    1.51
  -6  27   1    4.32    0.94
  -5 -27   1    0.27    0.94
   5  27  -1    1.24    1.30
  -5  27   1    1.24    0.88
  -4 -27   1    0.02    0.92
  -4  27   1    1.13    0.83
   4  27  -1    0.61    1.26
   3 -27  -1    1.11    1.04
  -3 -27   1   -0.64    0.84
  -3  27   1   -0.59    0.77
   3  27  -1    0.23    1.10
   2 -27  -1    6.13    1.16
  -2 -27   1    4.53    1.04
  -2  27   1    4.62    1.01
   2  27  -1    5.64    1.21
   1 -27  -1    1.24    0.93
  -1 -27   1    0.90    0.89
   0 -27   1   -0.56    0.87
   0 -27  -1   -0.15    0.90
  -1 -27  -1    0.40    0.92
   1 -27   1    0.59    0.93
  -2 -27  -1    1.21    0.93
   2 -27   1   -0.29    0.98
  -2  27  -1   -0.24    0.84
  -3 -27  -1    7.87    1.12
   3  27   1    8.47    1.37
  -3  27  -1    5.61    0.89
  -4 -27  -1    0.48    0.92
  -4  27  -1    0.62    0.72
   4  27   1   -0.02    1.22
  -5 -27  -1    2.81    1.05
  -5  27  -1   -1.22    1.06
   5  27   1    2.26    1.36
  -5  27  -1   -0.11    0.77
  -6 -27  -1    1.70    0.99
   6  27   1    2.56    1.44
  -6  27  -1    1.99    1.05
  -7 -27  -1    5.19    1.17
   7  27   1    3.48    1.63
  -7 -28   1    1.25    1.03
   7  28  -1    2.10    1.59
  -6 -28   1    2.59    1.05
   6  28  -1    2.24    1.45
  -5 -28   1    0.67    0.97
   5  28  -1    1.89    1.37
  -5  28   1    0.19    0.85
  -4 -28   1   -0.46    0.92
   4  28  -1   -1.28    1.25
  -4  28   1    0.12    0.79
  -3 -28   1    0.36    0.96
   3 -28  -1    2.37    1.10
   3  28  -1   -0.31    1.13
  -3  28   1    0.77    0.83
  -2 -28   1    0.28    0.93
   2 -28  -1    0.69    1.00
   2  28  -1    0.36    1.04
  -2  28   1   -1.50    0.87
  -1 -28   1    2.75    1.01
   1 -28  -1    3.58    1.03
   0 -28  -1    2.57    0.97
   0 -28   1    1.54    0.97
   1 -28   1    0.91    0.96
  -1 -28  -1   -0.11    0.88
   2 -28   1    3.10    1.11
  -2 -28  -1    2.48    0.95
  -2  28  -1    0.53    0.89
  -3 -28  -1    1.58    1.00
   3  28   1    2.57    1.22
  -3  28  -1    2.05    0.80
  -4 -28  -1    0.00    0.95
  -4  28  -1   -0.55    0.75
   4  28   1   -1.29    1.23
  -5 -28  -1    1.53    1.02
  -5  28  -1    2.35    0.81
   5  28   1    1.62    1.40
  -6 -28  -1    0.89    1.01
   6  28   1    0.56    1.42
  -6  28  -1    0.33    1.06
  -7 -28  -1    1.04    1.02
   7  28   1    0.94    1.50
  -7 -29   1    1.29    1.06
   7  29  -1   -1.06    1.50
  -6 -29   1    4.93    1.12
   6  29  -1    5.54    1.62
  -5 -29   1   -1.61    0.88
   5  29  -1    1.29    1.36
  -5  29   1    1.59    0.83
  -4 -29   1    0.71    0.95
   4  29  -1    0.45    1.27
  -4  29   1    1.93    0.83
   3 -29  -1   -0.89    1.02
  -3 -29   1    0.82    0.96
  -3  29   1   -2.09    0.81
   3  29  -1   -0.43    1.15
  -2 -29   1    2.23    1.02
   2 -29  -1    1.19    1.03
  -2  29   1   -0.68    0.95
   2  29  -1    1.21    1.12
  -1 -29   1    2.84    1.02
   1 -29  -1    2.37    1.02
   0 -29  -1    1.39    0.96
   0 -29   1   -0.03    0.91
   1 -29   1    9.88    1.24
  -1 -29  -1    6.38    1.18
   2 -29   1    6.67    1.26
  -2 -29  -1    6.93    1.15
  -2  29  -1    3.72    1.06
  -3 -29  -1    2.11    0.97
   3  29   1    2.64    1.25
  -3  29  -1    1.87    0.83
  -4 -29  -1    0.55    0.95
  -4  29  -1    0.18    0.79
   4  29   1    0.80    1.27
  -5 -29  -1    2.63    1.06
   5  29   1    0.65    1.42
  -5  29  -1    1.58    0.77
  -6 -29  -1    6.13    1.18
   6  29   1    5.78    1.62
  -7 -29  -1    3.61    1.14
   7  29   1    8.46    1.81
  -7 -30   1   -0.25    1.02
   7  30  -1   -1.03    1.51
  -6 -30   1    0.17    1.01
   6  30  -1   -2.17    1.40
  -5 -30   1   -0.26    0.96
  -5  30   1    2.65    0.90
   5  30  -1    0.64    1.39
  -4 -30   1    5.18    1.13
  -4  30   1    5.02    0.98
   4  30  -1    6.48    1.52
  -3 -30   1    4.79    1.11
   3 -30  -1    3.23    1.20
  -3  30   1    1.18    0.90
   3  30  -1    2.67    1.29
   2 -30  -1   -0.01    1.05
  -2 -30   1    0.34    0.98
   2  30  -1    1.51    1.19
  -2  30   1    0.48    0.99
  -1 -30   1    0.34    1.00
   1 -30  -1    0.09    0.97
   1  30  -1   -1.39    1.02
   0 -30  -1   -0.19    0.95
   0 -30   1   -0.13    0.98
   1 -30   1    0.92    1.00
  -1 -30  -1    1.29    1.02
  -2 -30  -1    0.24    0.96
   2 -30   1    0.24    1.06
  -2  30  -1   -2.50    0.98
  -3 -30  -1    7.20    1.16
   3  30   1    9.92    1.53
  -3  30  -1    7.01    1.01
  -4 -30  -1    0.28    0.98
   4  30   1    0.48    1.29
  -4  30  -1    0.37    0.77
  -5 -30  -1    1.49    1.05
   5  30   1   -0.20    1.34
  -6 -30  -1    0.41    1.03
   6  30   1    0.09    1.42
  -7 -30  -1   -1.01    1.06
   7  30   1    1.44    1.59
  -6 -31   1    0.52    1.05
   6  31  -1    3.24    1.59
  -5 -31   1    1.49    1.05
   5  31  -1    1.38    1.43
  -4 -31   1    0.22    0.98
  -4  31   1   -0.45    0.86
   4  31  -1   -1.29    1.27
  -3 -31   1   -0.35    1.00
   3 -31  -1    1.47    1.15
  -3  31   1   -1.10    0.85
   3  31  -1    0.10    1.23
   2 -31  -1    8.45    1.33
  -2 -31   1    7.77    1.28
   2  31  -1    9.77    1.47
  -2  31   1    8.02    1.23
   1 -31  -1    2.08    1.07
  -1 -31   1   -0.68    0.98
   1  31  -1    1.07    1.11
   0 -31   1   -1.40    1.01
   0 -31  -1    0.06    1.00
   1 -31   1    7.75    1.26
  -1 -31  -1    6.17    1.23
  -2 -31  -1    7.30    1.23
   2 -31   1    6.89    1.32
  -2  31  -1    4.89    1.17
  -3 -31  -1    1.13    1.03
   3  31   1    1.06    1.26
  -3  31  -1   -0.89    0.81
  -4 -31  -1   -0.90    0.99
   4  31   1   -0.19    1.29
  -4  31  -1    0.15    0.78
  -5 -31  -1   -1.00    0.97
   5  31   1   -1.16    1.36
  -6 -31  -1   -1.73    1.00
   6  31   1    2.62    1.54
  -6 -32   1   -0.02    1.01
   6  32  -1    0.78    1.51
  -5 -32   1   -0.12    1.00
   5  32  -1   -1.69    1.33
  -4 -32   1    4.47    1.14
  -4  32   1    0.79    0.94
   4  32  -1    2.18    1.39
   3 -32  -1    1.79    1.18
  -3 -32   1    0.33    1.04
  -3  32   1    1.45    0.93
   3  32  -1    0.24    1.24
   2 -32  -1    8.26    1.33
  -2 -32   1    6.13    1.28
   2  32  -1    9.20    1.45
  -2  32   1    8.45    1.27
   1 -32  -1    1.75    1.06
  -1 -32   1    2.01    1.09
   1  32  -1    1.68    1.16
   0 -32  -1   -0.67    1.00
   0 -32   1   -0.69    1.06
  -1 -32  -1    1.80    1.12
   1 -32   1    3.53    1.16
   2 -32   1    0.14    1.16
  -2 -32  -1    1.65    1.03
  -2  32  -1   -3.08    1.04
  -3 -32  -1    0.25    1.00
  -3  32  -1   -0.15    0.83
   3  32   1   -0.93    1.22
  -4 -32  -1   -0.93    1.00
   4  32   1   -0.27    1.30
  -5 -32  -1   -0.35    1.02
   5  32   1    0.85    1.41
  -6 -32  -1    0.39    1.10
   6  32   1    1.59    1.54
  -5 -33   1    1.10    1.02
   5  33  -1   -1.01    1.36
  -4 -33   1    2.30    1.09
   4  33  -1    3.43    1.47
  -3 -33   1   -2.41    0.96
   3  33  -1    1.74    1.29
  -3  33   1   -0.63    0.92
   2 -33  -1    2.92    1.18
  -2 -33   1    2.72    1.15
   2  33  -1    3.78    1.32
  -1 -33   1    1.70    1.13
   1 -33  -1    2.14    1.12
   1  33  -1    2.89    1.20
   0 -33   1    2.75    1.18
   0 -33  -1    1.67    1.11
  -1 -33  -1    2.10    1.08
   1 -33   1    2.99    1.15
  -2 -33  -1    6.34    1.26
   2 -33   1    7.20    1.40
  -2  33  -1   -0.13    1.11
  -3 -33  -1   -0.19    1.02
   3  33   1    0.81    1.31
  -3  33  -1    1.15    0.88
  -4 -33  -1   -0.55    0.97
   4  33   1    0.07    1.30
  -5 -33  -1    0.51    1.07
   5  33   1    0.40    1.43
  -5 -34   1    0.36    1.09
   5  34  -1    0.72    1.46
  -4 -34   1   -0.36    1.04
   4  34  -1    1.10    1.42
  -3 -34   1    0.17    1.01
   3  34  -1    0.16    1.28
  -2 -34   1    1.01    1.09
   2 -34  -1    1.98    1.15
   2  34  -1    1.03    1.25
   1 -34  -1    0.69    1.06
  -1 -34   1    2.73    1.16
   1  34  -1    0.92    1.17
   0 -34   1   -1.55    0.98
   0 -34  -1    0.45    1.07
  -1 -34  -1    3.86    1.19
   1 -34   1    2.44    1.22
  -2 -34  -1    4.32    1.17
   2 -34   1    3.18    1.25
  -2  34  -1   -1.86    1.13
  -3 -34  -1   -0.42    1.04
   3  34   1   -1.30    1.26
  -4 -34  -1   -0.06    1.01
   4  34   1    0.16    1.34
  -5 -34  -1   -0.92    1.08
   5  34   1    1.24    1.49
  -5 -35   1   -0.93    1.08
  -4 -35   1   -1.23    1.09
   4  35  -1    0.13    1.37
  -3 -35   1   -1.59    1.08
   3  35  -1    1.02    1.30
   2 -35  -1    2.80    1.19
  -2 -35   1    3.35    1.23
   2  35  -1    1.86    1.30
  -1 -35   1    6.85    1.30
   1 -35  -1    6.71    1.30
   1  35  -1    5.11    1.36
   0 -35  -1    1.98    1.12
   0 -35   1    3.24    1.18
  -1 -35  -1   15.27    1.60
   1 -35   1   14.75    1.67
   2 -35   1    2.43    1.26
  -2 -35  -1    1.30    1.15
   2  35   1    1.47    1.29
  -3 -35  -1   -0.99    1.09
   3  35   1   -1.35    1.26
  -4 -35  -1    5.30    1.30
   4  35   1    5.93    1.56
  -4 -36   1    2.63    1.20
   4  36  -1    1.39    1.42
  -3 -36   1   -0.42    1.13
   3  36  -1    0.81    1.36
  -2 -36   1    1.68    1.17
   2 -36  -1    0.99    1.18
   2  36  -1    2.05    1.30
   1 -36  -1    8.89    1.44
  -1 -36   1    9.48    1.41
   1  36  -1    9.10    1.50
   0 -36  -1    1.28    1.10
   0 -36   1    1.36    1.13
   0  36  -1    0.80    1.10
   1 -36   1    1.44    1.20
  -1 -36  -1    0.99    1.10
  -2 -36  -1    4.17    1.27
   2 -36   1    3.08    1.32
   2  36   1    3.07    1.38
  -3 -36  -1    0.86    1.15
   3  36   1    0.98    1.36
  -4 -36  -1    0.52    1.12
   4  36   1    1.40    1.46
  -3 -37   1    0.20    1.23
   3  37  -1    0.18    1.38
  -2 -37   1    5.58    1.36
   2 -37  -1   11.33    1.53
   2  37  -1    6.13    1.47
   1 -37  -1    1.52    1.24
  -1 -37   1    1.78    1.17
   1  37  -1    1.08    1.21
   0 -37   1    2.01    1.18
   0 -37  -1    1.10    1.18
   0  37  -1    0.47    1.13
  -1 -37  -1    2.27    1.17
   1 -37   1    0.63    1.25
   2 -37   1    1.82    1.26
  -2 -37  -1    0.60    1.14
   2  37   1    1.04    1.30
  -3 -37  -1    0.55    1.19
   3  37   1   -1.04    1.32
   2 -38  -1    2.82    1.32
  -2 -38   1    2.51    1.22
   2  38  -1   -0.43    1.29
   1 -38  -1    1.80    1.26
  -1 -38   1    0.39    1.15
   1  38  -1   -1.22    1.16
   0 -38  -1   -1.84    1.15
   0 -38   1   -1.10    1.18
   0  38  -1   -0.21    1.15
   1 -38   1    0.43    1.27
  -1 -38  -1    3.34    1.26
  -2 -38  -1    1.18    1.20
   2 -38   1    1.03    1.27
   2  38   1   -0.67    1.29
  -1 -39   1    1.33    1.27
   1 -39  -1    1.62    1.24
   1  39  -1   -0.36    1.24
   0 -39   1    5.97    1.48
   0 -39  -1    6.02    1.38
   0  39  -1    7.28    1.40
  -1 -39  -1   -0.13    1.28
   1 -39   1    1.66    1.28
  10   0  -2    1.02    0.70
 -10   0   2    0.38    0.97
  10   0  -2    1.26    1.39
   9   0  -2   -0.30    1.30
   9   0  -2   -0.12    0.68
  -9   0   2   -0.78    1.01
   8   0  -2    6.84    1.41
  -8   0   2    9.46    1.22
   8   0  -2    7.52    0.89
  -7   0   2   -0.03    0.85
   7   0  -2    0.20    0.67
   7   0  -2   -0.96    1.00
  -7   0   2   -2.10    0.88
  -6   0   2    1.47    0.79
  -6   0   2    0.39    0.85
   6   0  -2    0.07    0.67
   6   0  -2    1.75    0.98
   5   0  -2    0.63    0.89
   5   0  -2    0.33    0.65
  -5   0   2    0.91    0.75
  -5   0   2    0.24    0.79
  -4   0   2   51.68    2.25
  -4   0   2   51.85    2.70
   4   0  -2   53.05    2.72
  -4   0   2   49.33    2.32
   4   0  -2   51.47    2.26
  -3   0   2   -1.80    0.58
  -3   0   2   -0.41    0.75
   3   0  -2   -0.55    0.78
   2   0  -2   56.32    2.34
  -2   0   2   56.76    2.64
  -2   0   2   54.87    2.32
   2   0  -2   55.74    2.63
   1   0  -2   -0.05    0.26
  -1   0   2   -0.02    0.38
  -1   0   2    0.01    0.21
  -1   0   2   -0.63    0.25
   1   0  -2   -0.34    0.32
   1   0  -2    0.15    0.33
  -1   0  -2    0.43    0.29
  -1   0  -2   -0.10    0.37
   1   0   2    0.73    0.29
   1   0   2   -0.47    0.39
  -2   0  -2   31.82    1.65
   2   0   2   37.40    1.43
   2   0   2   30.64    1.67
   2   0   2   34.13    1.73
  -3   0  -2    0.03    0.61
  -3   0  -2   -0.81    0.61
   3   0   2   -0.02    0.66
   3   0   2   -1.01    0.60
   4   0   2  117.75    4.96
   4   0   2  117.92    5.19
  -4   0  -2  117.46    4.85
  -4   0  -2  119.22    4.96
  -4   0  -2  120.73    5.17
  -5   0  -2    0.12    0.72
  -5   0  -2   -0.62    0.61
  -5   0  -2   -1.66    0.84
   5   0   2   -0.99    0.81
   6   0   2   10.66    1.29
  -6   0  -2   10.22    1.27
  -6   0  -2   14.04    1.26
  -6   0  -2   12.26    0.97
   7   0   2   -0.26    1.00
  -7   0  -2   -1.00    0.95
  -7   0  -2    0.61    0.86
  -7   0  -2   -0.39    0.64
   8   0   2   -0.24    1.12
  -8   0  -2   -1.11    1.13
  -8   0  -2   -0.23    0.66
  -9   0  -2    2.34    1.19
   9   0   2    0.07    1.29
  -9   0  -2   -0.66    0.66
 -10   0  -2    2.46    1.31
  10   0   2    2.20    1.41
 -10  -1   2   -0.78    0.95
  10  -1  -2   -0.11    1.32
 -10   1   2    0.84    1.08
  10   1  -2    0.59    0.68
  10   1  -2   -1.04    1.32
  -9  -1   2    4.40    1.09
   9  -1  -2    4.77    0.81
   9  -1  -2    3.97    1.45
   9   1  -2    4.75    1.50
  -9   1   2    5.26    1.17
   9   1  -2    5.04    0.85
   8  -1  -2    1.24    1.18
  -8  -1   2    1.23    0.96
   8  -1  -2    1.78    0.69
   8   1  -2    2.34    0.77
   8   1  -2    2.77    1.31
  -8   1   2    1.85    1.03
  -7  -1   2    0.50    0.83
   7  -1  -2    0.53    0.63
  -7  -1   2   -0.92    0.90
   7  -1  -2    0.42    1.06
   7   1  -2    0.64    0.68
   7   1  -2    0.25    1.09
  -7   1   2    0.10    0.96
  -7   1   2    0.10    0.89
   6  -1  -2   -0.02    0.97
  -6  -1   2    0.91    0.87
   6  -1  -2    0.46    0.64
  -6  -1   2    0.20    0.80
   6   1  -2    0.35    0.69
   6   1  -2   -0.70    0.98
  -6   1   2    0.88    0.88
  -6   1   2   -0.07    0.76
   5  -1  -2   10.91    0.93
  -5  -1   2   12.09    1.21
   5  -1  -2   13.84    1.28
  -5  -1   2   13.76    1.09
  -5   1   2   12.13    1.22
   5   1  -2   11.14    1.27
   5   1  -2   12.94    1.07
  -5   1   2   10.88    1.02
  -5   1   2   14.50    1.01
  -4  -1   2    0.12    0.76
  -4  -1   2    1.55    0.62
   4  -1  -2   -0.13    0.58
  -4  -1   2   -0.58    0.64
   4  -1  -2   -0.53    0.78
   4   1  -2   -0.64    0.81
  -4   1   2   -0.60    0.71
  -4   1   2   -0.99    0.54
   4   1  -2    0.43    0.67
  -3  -1   2   24.20    1.36
   3  -1  -2   25.33    1.73
   3  -1  -2   25.91    1.35
  -3  -1   2   25.73    1.83
  -3  -1   2   28.07    1.41
  -3   1   2   25.11    1.34
   3   1  -2   27.08    1.43
  -3   1   2   27.08    1.77
   3   1  -2   27.57    1.82
   2  -1  -2   75.64    3.31
   2  -1  -2   75.69    2.98
  -2  -1   2   69.87    2.92
  -2  -1   2   76.78    3.02
  -2  -1   2   73.48    3.34
   2   1  -2   77.42    3.04
   2   1  -2   75.91    3.37
  -2   1   2   72.09    3.00
  -2   1   2   74.49    3.35
  -1  -1   2    3.74    0.48
   1  -1  -2    3.23    0.41
   1  -1  -2    3.35    0.41
   1  -1  -2    3.55    0.35
  -1   1   2    3.36    0.36
  -1   1   2    3.10    0.43
  -1   1   2    3.00    0.43
   1   1  -2    3.62    0.45
   1   1  -2    3.61    0.45
   1   1  -2    3.59    0.35
  -1   1   2    3.03    0.23
   0   1   2   38.52    1.64
  -1  -1  -2    4.79    0.42
   1  -1   2    4.10    0.52
   1  -1   2    4.36    0.36
  -1  -1  -2    3.72    0.46
  -1  -1  -2    4.45    0.49
   1   1   2    4.39    0.43
  -1   1  -2    4.20    0.49
  -1   1  -2    4.53    0.35
   1   1   2    3.67    0.48
   2  -1   2    9.40    0.75
   2  -1   2   11.37    0.98
  -2  -1  -2   11.04    0.89
  -2  -1  -2   10.65    0.91
   2   1   2   10.50    0.69
   2   1   2   14.25    1.05
  -2   1  -2   11.89    0.96
   2   1   2   11.90    1.00
   3  -1   2   32.32    1.67
  -3  -1  -2   31.52    1.77
  -3  -1  -2   32.01    1.63
   3  -1   2   32.38    1.85
   3   1   2   31.50    1.90
  -3   1  -2   35.78    1.85
   3   1   2   33.63    1.70
  -3   1  -2   33.62    1.71
  -4  -1  -2   14.21    1.33
   4  -1   2   15.27    1.19
  -4  -1  -2   16.09    1.21
  -4  -1  -2   14.31    1.10
  -4   1  -2   15.98    1.38
  -4   1  -2   14.71    1.11
   4   1   2   16.50    1.12
   4   1   2   14.68    1.22
   5  -1   2   48.42    2.66
  -5  -1  -2   48.89    2.35
  -5  -1  -2   48.47    2.49
  -5  -1  -2   50.26    2.65
   5   1   2   46.50    2.03
  -5   1  -2   49.19    2.55
  -5   1  -2   49.84    2.49
   5   1   2   47.46    2.69
   5   1   2   47.79    2.27
  -5   1  -2   49.94    2.28
   6  -1   2   75.14    3.61
  -6  -1  -2   71.66    3.55
  -6  -1  -2   71.36    3.23
  -6  -1  -2   68.65    3.32
  -6   1  -2   70.84    3.16
  -6   1  -2   72.35    3.54
   6   1   2   70.12    2.88
   6   1   2   72.19    3.61
  -6   1  -2   71.73    3.35
  -7  -1  -2    0.52    0.66
  -7  -1  -2    2.21    1.05
   7  -1   2    0.55    1.01
  -7  -1  -2    1.18    0.91
  -7   1  -2    1.03    0.69
  -7   1  -2    0.52    1.03
   7   1   2    0.98    1.09
  -7   1  -2    1.18    0.89
   8  -1   2    8.71    1.39
  -8  -1  -2    7.26    0.86
  -8  -1  -2    7.14    1.31
  -8   1  -2    5.03    1.30
   8   1   2    7.91    1.43
  -8   1  -2    8.26    0.87
  -9  -1  -2   -0.87    1.12
   9  -1   2    0.31    1.26
  -9  -1  -2    1.17    0.68
  -9   1  -2    0.12    1.21
  -9   1  -2    1.20    0.73
   9   1   2    0.44    1.28
 -10  -1  -2    1.97    1.08
  10  -1   2    0.86    1.32
  10   1   2    0.56    1.38
 -10   1  -2    3.27    1.26
  10  -2  -2    0.11    1.35
 -10  -2   2    0.80    0.98
 -10   2   2    1.89    1.07
  10   2  -2    0.82    0.71
  10   2  -2   -2.04    1.34
   9  -2  -2    0.48    1.15
   9  -2  -2   -0.20    0.69
  -9  -2   2    1.35    1.00
   9   2  -2    1.72    0.77
   9   2  -2    1.63    1.42
  -9   2   2    0.66    1.09
   8  -2  -2   -0.37    1.19
  -8  -2   2    1.00    0.89
   8  -2  -2   -0.55    0.66
   8   2  -2   -0.71    1.18
  -8   2   2   -0.59    0.96
   8   2  -2   -0.08    0.71
   7  -2  -2    1.19    0.64
   7  -2  -2    1.20    1.07
  -7  -2   2   -0.35    0.78
   7   2  -2    1.14    1.15
  -7   2   2   -0.09    0.93
  -7   2   2    2.11    0.88
   7   2  -2    0.28    0.73
   6  -2  -2    1.93    1.00
  -6  -2   2    2.14    0.81
   6  -2  -2    1.34    0.65
  -6  -2   2    1.51    0.93
  -6   2   2    3.31    0.91
   6   2  -2    3.20    1.06
   6   2  -2    1.60    0.73
   5  -2  -2    0.59    0.89
  -5  -2   2    0.62    0.81
  -5  -2   2    2.17    0.73
   5  -2  -2   -0.27    0.58
  -5   2   2   -1.03    0.54
  -5   2   2    0.63    0.77
   5   2  -2    0.55    0.72
   5   2  -2    0.91    0.93
   4  -2  -2    0.51    0.78
  -4  -2   2    0.81    0.75
   4  -2  -2    0.58    0.59
  -4  -2   2    0.36    0.61
  -4   2   2   -0.06    0.74
   4   2  -2   -0.08    0.64
  -4   2   2   -0.80    0.50
   4   2  -2   -0.47    0.82
  -3  -2   2   44.46    2.04
   3  -2  -2   45.56    2.32
  -3  -2   2   40.35    2.41
  -3  -2   2   44.36    2.00
   3  -2  -2   45.97    1.96
  -3   2   2   43.57    1.93
  -3   2   2   43.97    2.33
   3   2  -2   44.58    2.05
   3   2  -2   44.17    2.42
  -2  -2   2  112.44    4.57
  -2  -2   2  116.19    4.48
  -2  -2   2  113.37    5.00
   2  -2  -2  121.61    4.74
   2  -2  -2  119.98    4.95
   2  -2  -2  114.42    4.54
  -2   2   2  121.83    4.74
  -2   2   2  116.79    4.98
   2   2  -2  117.41    5.02
   2   2  -2  112.68    4.59
   2   2  -2  111.79    4.49
  -2   2   2  118.35    4.54
  -1  -2   2    7.52    0.42
   1  -2  -2    6.70    0.54
   1  -2  -2    7.21    0.47
   1  -2  -2    8.14    0.70
   1  -2  -2    7.26    0.53
  -1  -2   2    7.35    0.62
  -1   2   2    7.85    0.66
   1   2  -2    6.54    0.58
  -1   2   2    6.68    0.46
  -1   2   2    7.35    0.57
   1   2  -2    6.44    0.58
   1   2  -2    7.00    0.44
  -1   2   2    6.78    0.54
   0  -2   2   47.56    1.94
   0  -2   2   52.37    2.06
   0  -2  -2   43.85    2.05
   0  -2  -2   48.82    1.89
   0   2   2   50.76    2.17
   0   2  -2   50.39    2.13
   0   2   2   50.05    1.99
   1  -2   2   60.06    2.30
  -1  -2  -2   57.43    2.54
  -1  -2  -2   55.95    2.36
  -1  -2  -2   61.08    2.40
   1   2   2   58.48    2.39
  -1   2  -2   57.24    2.30
   1   2   2   60.71    2.55
  -2  -2  -2   89.41    3.62
  -2  -2  -2   86.47    3.79
   2  -2   2   91.20    3.78
   2   2   2   92.85    3.59
   2   2   2   92.99    3.85
  -2   2  -2   88.36    3.85
   2   2   2   90.64    3.71
   3  -2   2  129.74    5.43
  -3  -2  -2  125.52    5.32
  -3  -2  -2  127.94    5.13
   3   2   2  134.45    5.58
  -3   2  -2  135.73    5.67
   3   2   2  129.58    5.78
  -3   2  -2  137.70    5.60
   4  -2   2   15.79    1.21
  -4  -2  -2   16.92    1.35
  -4  -2  -2   19.40    1.47
  -4   2  -2   17.76    1.42
   4   2   2   15.92    1.27
  -4   2  -2   16.04    1.18
   4   2   2   17.57    1.17
   5  -2   2    1.89    0.84
  -5  -2  -2    3.06    0.69
  -5  -2  -2    3.02    0.91
  -5   2  -2    1.91    0.67
   5   2   2    0.95    0.62
   5   2   2    1.76    0.90
  -5   2  -2    2.00    0.76
  -6  -2  -2   20.46    1.69
   6  -2   2   20.22    1.80
  -6  -2  -2   20.40    1.47
   6   2   2   19.55    1.16
   6   2   2   21.71    1.94
   6   2   2   18.90    1.36
  -6   2  -2   21.41    1.33
  -6   2  -2   22.50    1.82
   7  -2   2    7.24    1.25
  -7  -2  -2    9.94    1.26
  -7  -2  -2    9.28    0.93
  -7   2  -2    8.21    1.13
  -7   2  -2    8.74    1.26
  -7   2  -2    8.86    0.90
   7   2   2    7.41    0.73
   7   2   2    6.94    1.30
  -8  -2  -2    0.03    1.08
  -8  -2  -2    1.25    0.71
   8  -2   2   -1.11    1.07
   8   2   2    0.61    1.21
  -8   2  -2    0.86    0.72
  -8   2  -2   -0.32    1.13
  -8   2  -2   -0.07    0.97
  -9  -2  -2   14.18    1.49
   9  -2   2   15.24    1.74
  -9  -2  -2   14.59    1.33
  -9   2  -2   14.51    1.11
   9   2   2   13.43    1.78
  -9   2  -2   16.13    1.67
  10  -2   2    3.08    1.40
 -10  -2  -2    3.37    1.14
  10   2   2    1.99    1.46
 -10   2  -2    3.30    1.29
  10  -3  -2    0.26    1.27
 -10  -3   2    1.04    0.92
  10   3  -2    1.38    0.76
  10   3  -2    1.79    1.47
 -10   3   2    0.30    1.07
   9  -3  -2    3.86    1.26
  -9  -3   2    5.16    1.08
   9  -3  -2    4.91    0.78
   9   3  -2    5.57    0.92
  -9   3   2    5.73    1.20
   9   3  -2    5.79    1.54
  -8  -3   2   -0.71    0.85
   8  -3  -2    0.55    0.66
   8  -3  -2   -1.00    1.06
   8   3  -2    1.43    1.28
  -8   3   2    0.26    0.96
   8   3  -2   -0.04    0.77
  -7  -3   2    0.94    0.81
   7  -3  -2   -0.17    0.63
   7  -3  -2    0.01    0.93
   7   3  -2   -0.26    1.09
  -7   3   2   -0.25    0.91
  -7   3   2   -0.29    0.87
   7   3  -2   -0.90    0.70
  -6  -3   2   14.96    1.39
  -6  -3   2   13.73    1.17
   6  -3  -2   15.22    1.21
   6  -3  -2   14.50    1.39
   6   3  -2   13.70    1.13
   6   3  -2   14.60    1.49
  -6   3   2   15.07    1.35
  -6   3   2   15.93    1.06
   5  -3  -2    9.41    0.81
  -5  -3   2    9.51    1.12
  -5  -3   2   10.10    0.96
   5  -3  -2    8.94    1.12
   5   3  -2   10.04    0.97
  -5   3   2    7.81    0.76
  -5   3   2   10.36    1.10
   5   3  -2    9.75    1.21
  -4  -3   2   19.11    1.38
  -4  -3   2   19.26    1.23
   4  -3  -2   18.36    1.11
   4  -3  -2   16.96    1.47
   4   3  -2   17.83    1.24
  -4   3   2   17.01    1.28
   4   3  -2   21.42    1.70
  -4   3   2   17.17    1.05
   3  -3  -2  313.34   11.97
   3  -3  -2  319.07   12.96
  -3  -3   2  312.40   13.03
  -3  -3   2  312.37   11.94
   3   3  -2  311.59   12.06
  -3   3   2  311.62   12.07
  -3   3   2  316.68   13.09
   3   3  -2  319.31   12.14
  -3   3   2  325.57   12.73
   3   3  -2  319.87   13.17
   2  -3  -2    8.79    0.70
   2  -3  -2    7.72    0.77
  -2  -3   2    7.96    0.79
  -2  -3   2    8.53    0.70
   2  -3  -2    7.74    0.62
  -2   3   2    8.22    0.75
  -2   3   2   10.97    0.86
   2   3  -2    6.85    0.85
   2   3  -2    7.98    0.61
  -2   3   2    7.94    0.68
   2   3  -2    7.92    0.80
   1  -3  -2   29.22    1.38
   1  -3  -2   26.78    1.19
  -1  -3   2   30.38    1.50
   1  -3  -2   29.94    1.34
  -1  -3   2   26.84    1.16
  -1  -3   2   28.72    1.38
   1  -3  -2   26.29    1.40
  -1   3   2   31.63    1.46
   1   3  -2   27.37    1.33
   1   3  -2   26.80    1.17
  -1   3   2   27.22    1.20
   1   3  -2   28.69    1.48
  -1   3   2   28.88    1.34
  -1   3   2   28.49    1.37
   0  -3  -2   32.57    1.48
   0  -3  -2   30.67    1.30
   0  -3   2   30.57    1.37
   0  -3  -2   31.49    1.39
   0  -3   2   30.03    1.42
   0   3   2   31.41    1.35
   0   3   2   31.85    1.52
   0   3  -2   31.12    1.39
   0   3  -2   32.41    1.44
  -1  -3  -2   -0.56    0.43
   1  -3   2   -0.26    0.38
  -1  -3  -2   -0.78    0.47
  -1  -3  -2   -0.14    0.42
   1   3   2    0.02    0.47
   1   3   2   -0.18    0.21
   1   3   2   -0.20    0.51
  -1   3  -2   -0.04    0.35
   2  -3   2   91.35    3.78
  -2  -3  -2   85.76    3.81
  -2  -3  -2   91.21    3.66
  -2   3  -2   89.90    3.82
   2   3   2   92.47    3.68
   2   3   2   90.71    3.88
  -3  -3  -2   24.98    1.57
   3  -3   2   24.80    1.56
  -3  -3  -2   28.65    1.55
   3   3   2   23.90    1.58
   3   3   2   27.17    1.45
  -3   3  -2   25.51    1.52
   3   3   2   23.20    1.67
  -3   3  -2   26.52    1.47
  -4  -3  -2   65.31    2.96
   4  -3   2   65.72    3.11
  -4  -3  -2   67.13    2.96
   4   3   2   65.05    3.24
  -4   3  -2   70.33    3.13
   4   3   2   68.11    3.00
  -4   3  -2   67.31    3.02
  -5  -3  -2   35.51    1.89
  -5  -3  -2   36.95    2.03
   5  -3   2   30.86    2.08
  -5   3  -2   34.37    1.83
   5   3   2   35.82    1.81
   5   3   2   35.86    2.32
  -5   3  -2   35.51    2.08
  -6  -3  -2   16.04    1.11
  -6  -3  -2   13.66    1.32
   6  -3   2   11.98    1.27
  -6   3  -2   12.71    1.18
   6   3   2   14.46    1.46
  -6   3  -2   14.35    1.24
   6   3   2   14.90    1.04
   6   3   2   14.75    1.16
   7  -3   2    1.45    0.99
  -7  -3  -2    0.83    0.96
  -7  -3  -2    1.30    0.68
  -7   3  -2    1.45    1.03
  -7   3  -2    0.58    0.67
   7   3   2    0.63    0.60
   7   3   2    0.65    1.07
  -7   3  -2   -0.61    0.83
   8  -3   2    8.60    1.37
  -8  -3  -2    9.74    0.93
  -8  -3  -2    6.27    1.20
  -8   3  -2    7.98    1.21
   8   3   2   10.00    1.57
   8   3   2    8.21    0.82
  -8   3  -2    9.38    1.40
  -8   3  -2    8.02    0.91
   9  -3   2   -0.52    1.22
  -9  -3  -2    1.07    1.03
  -9  -3  -2    0.54    0.67
  -9   3  -2   -1.60    1.17
  -9   3  -2   -0.52    0.70
   9   3   2    0.85    1.30
  10  -3   2    3.30    1.36
 -10  -3  -2    3.49    1.15
  10   3   2    2.75    1.44
 -10   3  -2    3.31    1.36
  10  -4  -2   -2.77    1.26
 -10  -4   2    0.16    0.96
 -10   4   2    0.63    1.07
  10   4  -2   -0.14    1.40
  10   4  -2    1.87    0.79
   9  -4  -2   -0.39    1.04
  -9  -4   2    1.18    0.93
   9  -4  -2    0.53    0.63
   9   4  -2    0.32    1.35
  -9   4   2   -0.56    1.06
   9   4  -2    0.25    0.80
  -8  -4   2    0.04    0.85
   8  -4  -2    0.73    1.01
   8  -4  -2   -0.57    0.63
   8   4  -2   -1.23    1.20
  -8   4   2   -0.91    0.97
   8   4  -2    1.00    0.80
   7  -4  -2    2.52    1.05
   7  -4  -2    5.47    0.74
  -7  -4   2    4.79    0.89
   7   4  -2    6.40    0.95
  -7   4   2    5.51    1.12
   7   4  -2    6.19    1.32
  -6  -4   2    8.36    0.95
   6  -4  -2    7.39    1.10
   6  -4  -2    9.45    0.84
  -6  -4   2    8.31    1.16
  -6   4   2    8.71    1.10
   6   4  -2    8.35    1.27
   6   4  -2    8.44    0.99
  -6   4   2    7.63    0.76
  -5  -4   2    0.42    0.66
   5  -4  -2    0.17    0.59
   5  -4  -2    0.23    0.80
  -5  -4   2   -1.46    0.76
  -5   4   2    0.13    0.78
   5   4  -2    0.63    0.76
  -5   4   2   -0.81    0.50
   5   4  -2   -0.29    0.91
  -4  -4   2   13.33    0.96
   4  -4  -2   12.02    1.09
  -4  -4   2   12.69    1.17
   4  -4  -2   13.19    0.91
  -4   4   2   12.46    1.10
   4   4  -2   11.68    1.24
  -4   4   2   13.11    0.97
  -4   4   2   15.76    0.96
   4   4  -2   12.06    0.96
   4   4  -2   13.67    1.08
   3  -4  -2    6.46    0.86
   3  -4  -2    7.43    0.75
  -3  -4   2    8.31    0.93
  -3  -4   2    6.20    0.68
   3   4  -2   10.24    0.91
  -3   4   2    7.60    0.74
   3   4  -2    5.51    0.73
   3   4  -2    8.41    0.63
  -3   4   2   11.98    0.94
  -3   4   2    6.25    0.85
   3   4  -2    9.42    1.00
   2  -4  -2   54.13    2.34
   2  -4  -2   54.80    2.53
  -2  -4   2   53.32    2.20
   2   4  -2   53.57    2.36
   2   4  -2   51.33    2.20
  -2   4   2   55.68    2.38
  -2   4   2   52.71    2.52
  -2   4   2   50.49    2.31
   2   4  -2   56.90    2.68
   1  -4  -2   39.91    1.87
   1  -4  -2   43.20    1.83
   1  -4  -2   38.56    1.67
  -1  -4   2   43.06    1.99
   1  -4  -2   42.62    1.90
  -1  -4   2   40.68    1.66
  -1   4   2   43.21    1.94
  -1   4   2   44.13    1.72
   1   4  -2   40.68    1.87
  -1   4   2   40.48    1.83
   1   4  -2   41.73    1.70
  -1   4   2   42.49    1.93
   1   4  -2   40.26    2.00
   0  -4  -2    6.49    0.59
   0  -4  -2    7.59    0.58
   0  -4  -2    7.38    0.62
   0  -4   2    7.41    0.65
   0  -4   2    7.68    0.61
   0   4  -2    6.59    0.57
   0   4   2    6.63    0.62
   0   4  -2    7.96    0.63
   0   4   2    7.13    0.62
   0   4  -2    7.90    0.61
  -1  -4  -2  120.29    4.68
  -1  -4  -2  119.87    5.00
   1   4   2  118.41    4.67
  -1   4  -2  121.37    4.60
   1   4   2  117.79    4.97
   2  -4   2   61.40    2.69
  -2  -4  -2   64.07    2.84
  -2  -4  -2   62.15    2.70
  -2   4  -2   64.25    2.75
   2   4   2   62.76    2.76
   2   4   2   65.39    2.89
  -3  -4  -2  109.62    4.66
   3  -4   2  112.58    4.68
  -3  -4  -2  106.41    4.46
  -3   4  -2  108.62    4.59
   3   4   2  103.61    4.38
   3   4   2  109.48    4.77
   3   4   2  110.22    4.57
  -4  -4  -2    0.53    0.74
   4  -4   2    0.21    0.68
  -4  -4  -2    1.20    0.68
   4   4   2    0.02    0.60
  -4   4  -2    0.05    0.65
  -4   4  -2    0.11    0.59
   4   4   2    0.42    0.61
   4   4   2    0.45    0.78
  -5  -4  -2   10.59    0.94
   5  -4   2   10.05    1.07
  -5  -4  -2   11.07    1.12
  -5   4  -2    9.98    0.96
  -5   4  -2   11.63    1.03
   5   4   2   10.53    0.92
   5   4   2   12.35    1.25
  -6  -4  -2   39.50    2.13
  -6  -4  -2   41.69    2.24
   6  -4   2   41.25    2.42
   6   4   2   38.36    1.95
   6   4   2   41.63    2.55
  -6   4  -2   39.07    2.21
  -6   4  -2   37.60    1.99
  -7  -4  -2    0.69    0.69
   7  -4   2    1.03    0.97
  -7  -4  -2   -1.56    0.86
   7   4   2    0.05    1.07
  -7   4  -2   -0.16    0.83
  -7   4  -2    0.64    0.67
   7   4   2    0.39    0.64
   7   4   2    0.38    0.64
   8  -4   2   -0.22    1.07
  -8  -4  -2    0.63    0.73
  -8  -4  -2    0.88    1.02
  -8   4  -2    0.56    0.96
  -8   4  -2    2.28    1.23
  -8   4  -2    0.49    0.72
   8   4   2    1.21    0.69
   8   4   2    2.40    1.30
  -9  -4  -2    6.88    1.21
   9  -4   2    5.58    1.36
  -9  -4  -2    5.85    0.85
  -9   4  -2    6.38    1.41
  -9   4  -2    6.07    0.88
   9   4   2    5.69    0.78
   9   4   2    6.75    1.56
 -10  -4  -2   19.04    1.69
  10  -4   2   20.10    1.91
 -10   4  -2   19.20    1.86
  10   4   2   17.95    2.07
 -10  -5   2   -1.10    0.92
  10  -5  -2    1.92    1.25
  10   5  -2    1.38    1.45
 -10   5   2   -1.21    1.10
  10   5  -2   -0.22    0.77
  -9  -5   2    0.58    0.94
   9  -5  -2    0.54    0.62
   9  -5  -2    0.51    1.12
   9   5  -2   -0.97    1.34
   9   5  -2    0.89    0.83
  -9   5   2    0.13    1.05
   8  -5  -2    3.89    1.14
   8  -5  -2    3.24    0.70
  -8  -5   2    4.49    0.99
   8   5  -2    4.02    0.93
   8   5  -2    4.66    1.40
   7  -5  -2    4.83    0.72
   7  -5  -2    3.72    1.03
  -7  -5   2    3.66    0.89
  -7   5   2    2.46    1.01
   7   5  -2    3.29    1.25
   7   5  -2    2.88    0.88
  -7   5   2    5.22    0.65
  -6  -5   2    0.41    0.74
   6  -5  -2    0.05    0.85
   6  -5  -2   -0.42    0.61
  -6  -5   2    1.63    0.90
  -6   5   2   -1.26    0.79
   6   5  -2    0.30    1.06
   6   5  -2   -0.80    0.75
   5  -5  -2    1.39    0.61
   5  -5  -2    1.19    0.81
  -5  -5   2    0.30    0.68
  -5  -5   2    0.81    0.85
   5   5  -2    0.12    0.93
  -5   5   2    3.00    0.59
  -5   5   2    0.39    0.51
  -5   5   2   -0.44    0.73
   5   5  -2    0.85    0.77
   4  -5  -2    7.05    0.73
  -4  -5   2    7.54    0.78
   4  -5  -2    5.81    0.88
  -4  -5   2    7.69    1.00
  -4   5   2    6.40    0.68
   4   5  -2    6.42    0.91
   4   5  -2    5.77    1.02
   4   5  -2    7.95    0.62
  -4   5   2    5.56    0.84
  -4   5   2    8.23    0.72
   4   5  -2    7.80    0.81
  -3  -5   2    5.05    0.84
   3  -5  -2    5.00    0.72
   3  -5  -2    4.81    0.79
  -3  -5   2    5.28    0.65
  -3   5   2    4.45    0.75
   3   5  -2    7.85    0.72
  -3   5   2    5.12    0.66
   3   5  -2    5.78    0.91
  -3   5   2    6.27    0.66
   3   5  -2    5.50    0.63
   3   5  -2    4.88    0.94
   2  -5  -2  160.16    6.55
   2  -5  -2  160.39    6.66
   2  -5  -2  156.23    6.18
  -2  -5   2  159.94    6.10
   2   5  -2  154.68    6.27
  -2   5   2  156.30    6.20
  -2   5   2  160.21    6.68
   2   5  -2  166.05    6.15
   2   5  -2  156.90    6.77
  -2   5   2  162.14    6.56
  -2   5   2  163.01    6.15
   1  -5  -2    7.93    0.68
   1  -5  -2    7.13    0.61
  -1  -5   2    6.67    0.67
   1  -5  -2    6.62    0.59
   1  -5  -2    5.87    0.67
  -1  -5   2    6.19    0.47
  -1   5   2    7.53    0.68
  -1   5   2    6.80    0.60
   1   5  -2    6.60    0.68
  -1   5   2    6.81    0.70
  -1   5   2    6.56    0.57
   1   5  -2    7.39    0.50
   0  -5   2    3.04    0.41
   0  -5  -2    3.11    0.59
   0  -5  -2    3.15    0.39
   0  -5  -2    3.54    0.57
   0  -5   2    2.91    0.43
   0   5   2    3.20    0.43
   0   5  -2    2.65    0.41
   0   5  -2    2.89    0.42
   0   5   2    1.19    0.36
   0   5   2    3.51    0.57
  -1  -5  -2    1.73    0.50
  -1  -5  -2    1.92    0.61
   1   5   2    2.97    0.61
   1   5   2    1.62    0.66
   2  -5   2  225.85    9.03
  -2  -5  -2  222.68    9.05
  -2  -5  -2  215.12    8.50
  -2   5  -2  218.49    8.91
   2   5   2  221.17    8.93
   2   5   2  215.41    8.42
  -3  -5  -2  156.58    6.41
  -3  -5  -2  151.58    6.09
   3  -5   2  154.49    6.42
   3   5   2  159.02    6.41
   3   5   2  151.10    6.10
  -3   5  -2  152.20    6.41
   3   5   2  154.69    6.61
  -4  -5  -2    0.66    0.76
   4  -5   2    0.36    0.64
  -4  -5  -2   -0.25    0.68
   4   5   2   -0.18    0.65
  -4   5  -2    1.08    0.58
  -4   5  -2    0.65    0.65
   4   5   2    0.63    0.80
   4   5   2    0.65    0.64
  -5  -5  -2   63.83    2.99
  -5  -5  -2   62.01    2.96
   5  -5   2   67.09    3.12
   5   5   2   64.46    2.88
   5   5   2   61.34    3.22
  -5   5  -2   64.08    3.04
  -5   5  -2   61.95    2.88
   6  -5   2    5.56    1.00
  -6  -5  -2    5.74    1.01
  -6  -5  -2    6.94    0.86
  -6   5  -2    6.16    0.93
   6   5   2    6.27    1.20
   6   5   2    5.52    0.78
  -6   5  -2    6.58    0.86
   7  -5   2    5.38    1.10
  -7  -5  -2    6.19    1.06
  -7  -5  -2    6.17    0.86
  -7   5  -2    5.08    0.84
   7   5   2    3.82    1.24
   7   5   2    6.27    0.79
   7   5   2    4.49    0.80
  -7   5  -2    6.80    1.03
  -8  -5  -2   -0.16    0.94
  -8  -5  -2   -0.15    0.69
   8  -5   2    0.13    1.04
  -8   5  -2    1.54    0.97
   8   5   2   -1.04    1.22
  -8   5  -2   -0.04    0.71
   8   5   2    0.42    0.69
   8   5   2   -0.02    0.66
  -9  -5  -2   -0.36    0.69
  -9  -5  -2    0.27    0.96
   9  -5   2    0.94    1.15
   9   5   2    0.59    1.38
  -9   5  -2   -1.55    1.17
   9   5   2    0.26    0.68
  -9   5  -2    0.17    0.72
 -10  -5  -2    0.40    0.98
  10  -5   2   -0.36    1.05
  10   5   2    1.07    1.43
 -10   5  -2    0.24    1.25
  10  -6  -2    0.78    1.27
 -10  -6   2   -1.57    0.90
 -10   6   2    0.26    1.12
  10   6  -2    0.67    1.49
  10   6  -2    0.58    0.84
   9  -6  -2   -0.10    1.07
  -9  -6   2    1.04    0.91
   9   6  -2    1.02    0.89
   9   6  -2    2.36    1.44
  -9   6   2   -0.19    1.09
   8  -6  -2    2.96    0.67
   8  -6  -2    2.86    1.06
  -8  -6   2    2.15    0.92
   8   6  -2    0.95    1.35
   8   6  -2    1.16    0.89
  -7  -6   2    6.32    0.98
   7  -6  -2    7.46    1.13
   7  -6  -2    7.53    0.79
   7   6  -2    5.78    1.38
   7   6  -2    6.05    1.03
  -7   6   2    7.77    1.19
  -7   6   2    8.17    0.74
   6  -6  -2    0.45    0.86
  -6  -6   2    1.06    0.73
   6  -6  -2    1.44    0.63
  -6  -6   2    1.87    0.94
   6   6  -2    0.99    0.83
  -6   6   2    0.68    0.54
  -6   6   2   -0.42    0.81
   6   6  -2    0.77    1.09
  -6   6   2   -0.18    0.53
   5  -6  -2   11.31    0.87
  -5  -6   2   10.49    1.20
  -5  -6   2   11.22    0.97
   5  -6  -2    9.41    1.08
   5   6  -2   11.33    1.30
   5   6  -2   10.59    0.77
   5   6  -2   11.21    1.13
  -5   6   2   10.98    0.85
  -5   6   2   13.12    0.96
  -5   6   2   12.85    1.16
  -4  -6   2   15.30    1.28
  -4  -6   2   13.14    1.12
   4  -6  -2   15.90    1.15
   4  -6  -2   16.21    1.35
   4   6  -2   13.08    1.30
   4   6  -2   14.88    1.17
  -4   6   2   14.84    1.13
   4   6  -2   14.17    1.02
  -4   6   2   14.91    1.03
  -4   6   2   17.36    1.19
   4   6  -2   15.81    1.10
   3  -6  -2    6.45    0.82
   3  -6  -2    6.63    0.73
  -3  -6   2    7.01    0.69
   3   6  -2    6.99    0.99
  -3   6   2    6.39    0.72
   3   6  -2    7.40    0.71
  -3   6   2    5.14    0.73
   3   6  -2    7.59    0.94
  -3   6   2    7.01    0.75
   3   6  -2    7.26    0.73
  -2  -6   2    0.84    0.46
  -2  -6   2    0.72    0.61
   2  -6  -2    0.25    0.64
   2  -6  -2    0.50    0.59
   2  -6  -2   -0.44    0.64
  -2   6   2    0.07    0.54
  -2   6   2   -0.18    0.61
   2   6  -2    0.06    0.61
   2   6  -2    0.50    0.51
  -2   6   2   -0.25    0.61
   2   6  -2    0.68    0.75
  -2   6   2   -0.27    0.47
  -1  -6   2  120.41    4.98
  -1  -6   2  133.84    5.49
   1  -6  -2  133.87    5.00
   1  -6  -2  131.62    5.09
   1  -6  -2  129.06    5.42
   1  -6  -2  131.15    5.41
  -1   6   2  129.93    5.06
   1   6  -2  126.31    5.45
  -1   6   2  135.51    5.40
  -1   6   2  127.58    4.97
  -1   6   2  125.18    5.38
   1   6  -2  130.44    4.96
   0  -6  -2  311.35   11.97
   0  -6   2  325.10   12.81
   0  -6  -2  313.68   11.88
   0  -6   2  307.24   11.88
   0   6   2  311.22   11.20
   0   6   2  263.14   11.94
   0   6  -2  298.64   11.19
   0   6   2  284.03   11.27
   0   6  -2  321.77   12.07
  -1  -6  -2    3.13    0.71
  -1  -6  -2    3.01    0.54
   1   6   2    2.00    0.71
  -2  -6  -2    4.65    0.81
  -2  -6  -2    6.06    0.76
   2   6   2    5.50    0.87
   2   6   2    5.20    0.74
   3  -6   2   49.13    2.37
  -3  -6  -2   49.96    2.50
  -3  -6  -2   58.84    2.43
   3   6   2   46.44    2.55
   3   6   2   56.96    2.33
   3   6   2   48.16    2.45
  -3   6  -2   46.74    2.25
   4  -6   2    6.48    0.79
  -4  -6  -2    6.14    0.83
  -4  -6  -2    7.57    0.93
   4   6   2    6.87    0.82
   4   6   2    6.50    0.89
  -4   6  -2    6.31    0.71
   4   6   2    6.89    1.02
  -5  -6  -2   16.02    1.30
  -5  -6  -2   16.13    1.18
   5  -6   2   16.33    1.46
   5   6   2   14.55    1.23
  -5   6  -2   17.42    1.30
   5   6   2   18.90    1.39
  -5   6  -2   15.24    1.16
   5   6   2   19.12    1.72
   6  -6   2    0.11    0.81
  -6  -6  -2    1.05    0.84
  -6  -6  -2    2.47    0.75
   6   6   2    1.70    1.05
   6   6   2    2.09    0.67
  -6   6  -2    1.31    0.72
  -6   6  -2    2.23    0.79
  -7  -6  -2   -0.40    0.71
   7  -6   2    0.35    0.91
  -7  -6  -2    0.64    0.87
   7   6   2   -0.31    1.12
   7   6   2    0.64    0.69
  -7   6  -2    1.10    0.73
  -7   6  -2   -0.02    0.81
   7   6   2   -0.15    0.73
   8  -6   2    3.52    1.13
  -8  -6  -2    2.82    1.00
  -8  -6  -2    3.70    0.83
   8   6   2    3.14    0.83
  -8   6  -2    2.53    0.80
   8   6   2    3.92    0.77
   8   6   2    2.93    1.33
  -8   6  -2    3.19    1.02
  -9  -6  -2    0.77    0.98
  -9  -6  -2    0.19    0.71
   9  -6   2    1.29    1.06
   9   6   2    1.05    0.75
  -9   6  -2   -0.07    0.74
  -9   6  -2   -1.81    1.21
   9   6   2   -0.24    1.38
  10  -6   2    5.03    1.22
 -10  -6  -2    4.60    1.20
  10   6   2    4.98    1.65
 -10   6  -2    6.52    1.45
 -10  -7   2   -2.11    0.88
  10  -7  -2   -0.03    1.25
 -10   7   2    0.45    1.12
  10   7  -2   -0.76    0.83
  10   7  -2    1.84    1.52
   9  -7  -2    0.37    1.10
  -9  -7   2   -0.06    0.89
   9   7  -2    0.83    1.41
   9   7  -2    1.05    0.91
   8  -7  -2    3.30    1.15
  -8  -7   2    4.28    0.99
   8  -7  -2    4.38    0.71
   8   7  -2    3.69    0.96
   8   7  -2    4.79    1.50
   7  -7  -2    0.17    0.93
  -7  -7   2    0.95    0.77
   7  -7  -2    1.34    0.62
  -7   7   2    0.62    0.52
   7   7  -2    1.90    1.20
  -7   7   2    0.60    0.91
  -7   7   2    0.61    0.55
  -7   7   2   -1.73    0.53
   7   7  -2    0.02    0.85
   6  -7  -2    0.27    0.83
   6  -7  -2   -0.67    0.59
  -6  -7   2    1.10    0.73
  -6  -7   2   -0.61    0.87
   6   7  -2   -0.67    0.46
  -6   7   2    0.26    0.84
   6   7  -2    0.31    0.86
  -6   7   2   -0.06    0.56
  -6   7   2    2.24    0.58
   6   7  -2    0.09    1.08
   5  -7  -2   35.80    2.09
   5  -7  -2   32.52    1.75
  -5  -7   2   33.00    1.81
  -5  -7   2   37.47    2.33
  -5   7   2   34.40    1.64
  -5   7   2   32.61    1.77
   5   7  -2   35.32    1.71
   5   7  -2   33.91    1.92
   5   7  -2   35.56    2.33
  -5   7   2   30.28    2.07
  -4  -7   2    4.44    0.92
  -4  -7   2    5.91    0.73
   4  -7  -2    3.87    0.70
   4  -7  -2    4.80    0.81
   4   7  -2    4.65    0.65
  -4   7   2    4.40    0.70
   4   7  -2    4.95    0.92
  -4   7   2    3.81    0.65
   4   7  -2    4.40    0.73
   4   7  -2    3.81    0.97
  -4   7   2    3.69    0.73
  -3  -7   2   36.35    1.71
   3  -7  -2   38.06    1.82
   3  -7  -2   34.00    1.95
   3   7  -2   34.85    1.84
  -3   7   2   37.17    1.89
   3   7  -2   35.64    2.22
  -3   7   2   36.62    1.94
   3   7  -2   36.34    1.78
  -3   7   2   38.13    1.81
  -2  -7   2    0.54    0.48
  -2  -7   2   -0.37    0.68
   2  -7  -2    0.57    0.56
   2  -7  -2    0.39    0.65
   2  -7  -2   -0.88    0.68
  -2   7   2    0.55    0.63
   2   7  -2   -0.96    0.76
  -2   7   2   -0.20    0.64
   2   7  -2   -1.01    0.63
  -2   7   2   -0.42    0.55
  -2   7   2   -0.04    0.47
   2   7  -2    0.45    0.52
   1  -7  -2   22.99    1.20
   1  -7  -2   21.90    1.35
  -1  -7   2   22.30    1.45
   1  -7  -2   23.14    1.52
   1  -7  -2   22.36    1.31
  -1  -7   2   21.88    1.16
  -1   7   2   22.13    1.35
  -1   7   2   19.86    1.48
  -1   7   2   21.81    1.18
   1   7  -2   23.40    1.45
   1   7  -2   23.04    1.15
  -1   7   2   20.88    1.26
   0  -7   2   28.43    1.38
   0  -7  -2   29.94    1.39
   0  -7  -2   28.66    1.67
   0   7  -2   28.83    1.35
   0   7   2   29.25    1.35
   0   7   2   23.33    1.50
   0   7  -2   29.61    1.41
   0   7   2   27.74    1.45
  -1  -7  -2  219.76    9.12
  -1  -7  -2  225.42    8.52
   1   7   2  205.11    8.42
  -2  -7  -2  125.50    5.40
  -2  -7  -2  128.62    5.04
   2   7   2  124.97    5.43
   2   7   2  131.65    5.10
  -3  -7  -2   79.37    3.46
   3  -7   2   83.31    3.52
  -3  -7  -2   83.54    3.70
   3   7   2   83.50    3.87
  -3   7  -2   87.41    3.64
  -3   7  -2   86.39    3.34
   3   7   2   85.78    3.79
   3   7   2   81.65    3.59
   4  -7   2   14.85    1.18
  -4  -7  -2   12.28    1.08
  -4  -7  -2   12.63    1.08
   4   7   2   13.01    1.05
   4   7   2   12.92    1.14
   4   7   2   13.75    1.26
  -4   7  -2   13.38    0.93
  -5  -7  -2    0.43    0.73
  -5  -7  -2    0.50    0.81
   5  -7   2    1.99    0.74
   5   7   2   -0.01    0.93
   5   7   2    0.60    0.68
   5   7   2    0.89    0.83
  -5   7  -2   -0.51    0.62
  -6  -7  -2    6.24    1.03
  -6  -7  -2    6.69    0.88
   6  -7   2    7.19    1.00
   6   7   2    7.16    1.26
   6   7   2    7.79    0.85
  -6   7  -2    6.07    0.92
  -6   7  -2    7.40    0.91
  -7  -7  -2   -0.38    0.75
   7  -7   2   -0.54    0.85
  -7  -7  -2   -0.36    0.88
   7   7   2    0.40    0.66
  -7   7  -2   -0.13    0.71
   7   7   2    0.92    1.19
  -7   7  -2    0.54    0.82
   8  -7   2    1.47    0.98
  -8  -7  -2   -0.07    0.95
  -8  -7  -2    0.23    0.78
   8   7   2    0.39    0.67
  -8   7  -2    0.27    0.79
  -8   7  -2    0.46    0.91
   8   7   2   -0.13    0.76
   8   7   2   -0.68    1.28
  -9  -7  -2    4.21    0.81
   9  -7   2    4.74    1.12
  -9  -7  -2    3.13    1.08
  -9   7  -2    3.49    0.81
   9   7   2    2.57    0.80
   9   7   2    5.10    1.56
 -10  -7  -2    0.45    0.99
  10  -7   2    2.24    1.19
  10   7   2    1.27    1.50
 -10   7  -2    1.78    1.33
  10  -8  -2    5.69    1.25
 -10  -8   2    4.45    1.10
  10   8  -2    5.62    1.69
  10   8  -2    5.35    1.05
 -10   8   2    5.36    1.34
  -9  -8   2    2.01    0.96
   9  -8  -2    2.11    1.09
   9   8  -2    0.38    1.46
   9   8  -2    1.07    0.94
   8  -8  -2    5.46    1.15
  -8  -8   2    4.86    0.99
   8  -8  -2    6.99    0.77
   8   8  -2    5.94    1.56
  -8   8   2    7.29    0.74
   8   8  -2    5.56    1.09
  -7  -8   2    0.17    0.76
   7  -8  -2    0.83    0.91
   7  -8  -2    0.92    0.64
   7   8  -2    0.03    1.20
  -7   8   2   -0.02    0.60
  -7   8   2   -1.10    0.52
  -7   8   2    0.47    0.90
   7   8  -2    0.65    0.89
   6  -8  -2    1.26    0.85
  -6  -8   2   -0.46    0.90
  -6  -8   2    0.64    0.71
   6  -8  -2    0.79    0.64
   6   8  -2    0.56    0.91
   6   8  -2    1.71    0.81
  -6   8   2   -0.51    0.79
  -6   8   2    3.16    0.61
   6   8  -2    0.79    0.55
   6   8  -2    1.83    1.13
  -6   8   2    1.01    0.62
   5  -8  -2   20.05    1.35
  -5  -8   2   18.91    1.40
  -5  -8   2   20.20    1.58
   5  -8  -2   20.68    1.56
   5   8  -2   18.04    1.40
  -5   8   2   22.08    1.44
   5   8  -2   20.48    1.53
  -5   8   2   17.63    1.35
   5   8  -2   19.96    1.31
   5   8  -2   16.91    1.59
  -5   8   2   21.38    1.20
  -4  -8   2    6.08    0.76
   4  -8  -2    5.33    0.85
  -4  -8   2    5.24    0.92
   4  -8  -2    5.66    0.75
   4   8  -2    4.67    1.05
   4   8  -2    5.47    0.75
   4   8  -2    5.31    0.77
  -4   8   2    4.95    0.68
  -4   8   2    5.07    0.75
  -4   8   2    5.67    0.77
   4   8  -2    5.30    0.96
   3  -8  -2    5.18    0.77
   3  -8  -2    6.32    0.77
  -3  -8   2    6.03    0.69
  -3   8   2    5.67    0.79
   3   8  -2    3.39    0.92
  -3   8   2    5.49    0.62
   3   8  -2    5.45    0.71
   3   8  -2    5.89    0.77
  -3   8   2    5.37    0.75
  -3   8   2    7.13    0.74
   2  -8  -2    3.67    0.64
   2  -8  -2    3.66    0.65
  -2  -8   2    3.21    0.75
  -2  -8   2    3.76    0.56
   2  -8  -2    2.75    0.82
   2  -8  -2    4.57    0.77
  -2   8   2    3.64    0.57
  -2   8   2    4.36    0.77
   2   8  -2    3.67    0.78
   2   8  -2    3.64    0.61
  -2   8   2    2.87    0.63
  -2   8   2    3.72    0.74
   2   8  -2    3.01    0.82
   1  -8  -2    0.36    0.51
   1  -8  -2    0.35    0.69
   1  -8  -2    0.83    0.75
  -1  -8   2    0.32    0.63
  -1  -8   2    0.13    0.49
  -1   8   2    0.39    0.52
  -1   8   2    0.53    0.72
  -1   8   2   -0.16    0.48
   1   8  -2   -0.04    0.62
  -1   8   2    0.68    0.66
   1   8  -2   -0.30    0.49
   0  -8  -2    8.44    0.69
   0  -8  -2    7.36    0.89
   0  -8   2    7.84    0.67
   0   8   2    8.14    0.67
   0   8   2    9.27    0.84
   0   8   2    5.66    0.79
   0   8  -2    8.11    0.67
   0   8  -2    8.05    0.67
  -1  -8  -2   18.03    1.54
  -1  -8  -2   21.25    1.27
  -2  -8  -2  163.54    6.52
  -2  -8  -2  170.87    7.01
   2   8   2  166.71    6.57
   2   8   2  169.72    7.04
   3  -8   2   23.32    1.33
  -3  -8  -2   27.03    1.62
  -3  -8  -2   25.46    1.52
   3   8   2   29.49    1.86
   3   8   2   27.17    1.90
  -3   8  -2   31.18    1.52
   4  -8   2    3.64    0.63
  -4  -8  -2    3.17    0.81
  -4  -8  -2    2.54    0.79
  -4   8  -2    1.57    0.54
   4   8   2    2.67    0.74
   4   8   2    3.80    0.84
   4   8   2    3.66    0.91
  -5  -8  -2   29.76    1.79
   5  -8   2   28.49    1.73
  -5  -8  -2   29.51    1.80
   5   8   2   31.88    1.84
  -5   8  -2   29.97    1.80
   5   8   2   31.84    1.97
   5   8   2   30.96    2.23
   6  -8   2   21.94    1.64
  -6  -8  -2   22.66    1.65
  -6  -8  -2   27.22    1.69
  -6   8  -2   22.22    1.66
  -6   8  -2   23.29    1.56
   6   8   2   24.47    1.48
   6   8   2   23.80    2.04
   6   8   2   22.65    1.85
  -7  -8  -2   10.90    1.26
  -7  -8  -2   13.52    1.16
   7  -8   2   10.77    1.17
   7   8   2   13.31    1.19
  -7   8  -2   11.44    1.10
  -7   8  -2   12.49    1.21
   7   8   2   11.39    1.54
   8  -8   2    1.70    0.93
  -8  -8  -2    1.53    0.96
  -8  -8  -2    2.92    0.82
   8   8   2    3.19    1.40
  -8   8  -2    1.98    0.83
   8   8   2    1.93    0.73
   8   8   2    0.74    0.83
  -8   8  -2    0.30    0.90
  -9  -8  -2   -0.35    0.77
   9  -8   2    1.29    1.02
  -9  -8  -2   -0.48    0.93
   9   8   2   -0.17    0.77
   9   8   2    0.50    1.39
  -9   8  -2   -0.86    0.77
   9   8   2    0.23    0.68
  10  -8   2   -0.31    1.02
 -10  -8  -2    0.34    0.99
 -10   8  -2    1.19    1.31
  10   8   2   -1.12    1.42
 -10  -9   2   -0.39    0.90
  10  -9  -2   -1.14    1.24
  10   9  -2   -0.99    1.47
  10   9  -2    0.10    0.93
   9  -9  -2    1.67    1.14
  -9  -9   2    0.49    0.90
   9   9  -2    3.39    1.01
   9   9  -2    0.63    1.46
   8  -9  -2    2.53    0.68
   8  -9  -2    2.51    1.07
  -8  -9   2    1.85    0.90
   8   9  -2    3.55    1.02
  -8   9   2    1.47    0.66
  -8   9   2    2.07    0.65
   8   9  -2    1.27    1.36
   7  -9  -2    0.02    0.64
   7  -9  -2   -0.44    0.88
  -7  -9   2    0.09    0.74
   7   9  -2   -0.56    0.92
   7   9  -2    0.07    1.22
  -7   9   2   -1.05    0.85
   7   9  -2    0.18    0.54
  -7   9   2   -0.23    0.65
   6  -9  -2    2.19    0.67
  -6  -9   2    2.53    0.77
   6  -9  -2    1.54    0.88
  -6   9   2   -0.04    0.79
  -6   9   2    2.63    0.63
   6   9  -2    1.69    0.95
   6   9  -2    1.92    0.62
  -6   9   2    2.50    0.72
   6   9  -2    3.08    1.19
   6   9  -2    2.93    0.87
  -5  -9   2    4.72    0.79
   5  -9  -2    4.67    0.77
  -5  -9   2    3.74    0.99
   5  -9  -2    4.83    0.90
  -5   9   2    4.27    0.82
   5   9  -2    4.59    1.12
   5   9  -2    4.82    0.85
  -5   9   2    3.29    0.67
   5   9  -2    5.61    1.02
  -5   9   2    5.55    0.79
   5   9  -2    5.70    0.75
  -4  -9   2    0.75    0.51
   4  -9  -2    3.89    0.80
  -4  -9   2    3.41    0.68
   4  -9  -2    2.37    0.70
  -4   9   2    4.09    0.73
   4   9  -2    2.38    0.64
  -4   9   2    3.34    0.73
   4   9  -2    3.82    0.74
   4   9  -2    3.90    1.03
  -4   9   2    3.41    0.68
   3  -9  -2   36.32    1.93
  -3  -9   2   36.55    1.76
   3  -9  -2   36.59    1.88
  -3   9   2   39.35    1.99
   3   9  -2   38.54    2.02
  -3   9   2   32.93    2.02
  -3   9   2   35.73    1.84
   3   9  -2   38.45    2.25
   3   9  -2   35.01    1.80
  -3   9   2   36.40    1.76
   2  -9  -2   11.97    1.07
   2  -9  -2   10.29    0.88
   2  -9  -2   11.31    0.97
  -2  -9   2   11.37    0.99
   2  -9  -2   12.48    0.90
  -2  -9   2   11.80    1.01
  -2   9   2   11.66    0.96
   2   9  -2   11.65    0.84
  -2   9   2   12.31    1.12
   2   9  -2   10.82    1.01
  -2   9   2   12.82    1.02
  -2   9   2   12.14    0.85
   2   9  -2   11.12    1.06
  -1  -9   2   59.25    2.61
   1  -9  -2   65.93    3.01
   1  -9  -2   65.53    2.63
   1   9  -2   60.90    2.99
   1   9  -2   64.03    2.68
  -1   9   2   64.98    2.83
  -1   9   2   64.38    3.06
  -1   9   2   69.69    2.93
  -1   9   2   63.77    2.70
   0  -9  -2   82.15    3.45
   0  -9  -2   86.57    3.85
   0  -9   2   89.07    3.46
   0   9  -2   83.52    3.43
   0   9   2   81.43    3.60
   0   9   2   87.28    3.45
   0   9  -2   88.40    3.70
  -1  -9  -2   56.47    2.77
  -1  -9  -2   61.32    2.51
  -2  -9  -2   46.88    2.13
  -2  -9  -2   43.96    2.36
   2   9   2   48.73    2.25
   2   9   2   36.18    1.95
   3  -9   2   79.73    3.23
  -3  -9  -2   74.24    3.49
  -3  -9  -2   71.54    3.22
   3   9   2   74.72    3.53
  -3   9  -2   79.43    3.33
   4  -9   2   44.61    2.13
  -4  -9  -2   43.75    2.34
  -4  -9  -2   44.83    2.21
  -4   9  -2   45.71    1.91
   4   9   2   44.16    2.31
  -4   9  -2   42.85    2.14
   4   9   2   47.53    2.35
   4   9   2   44.23    2.52
  -5  -9  -2   22.15    1.65
  -5  -9  -2   19.49    1.56
   5  -9   2   23.81    1.49
  -5   9  -2   20.51    1.49
   5   9   2   22.33    1.56
   5   9   2   21.37    1.71
   5   9   2   21.57    1.91
   6  -9   2    1.85    0.75
  -6  -9  -2    1.81    0.85
  -6  -9  -2    1.60    0.83
   6   9   2    2.45    1.08
  -6   9  -2    1.13    0.71
   6   9   2    2.04    0.76
   6   9   2    2.55    0.95
   7  -9   2    1.26    0.86
  -7  -9  -2    2.56    0.93
  -7  -9  -2    2.19    0.82
   7   9   2   -0.18    0.61
   7   9   2    0.11    1.17
  -7   9  -2    0.48    0.80
  -7   9  -2    1.19    0.80
  -8  -9  -2    2.20    0.86
   8  -9   2    2.78    0.98
  -8  -9  -2    4.29    1.04
  -8   9  -2    4.73    0.92
   8   9   2    3.22    0.90
   8   9   2   -0.05    0.50
  -8   9  -2    2.49    0.99
   8   9   2    6.20    1.50
  -9  -9  -2    0.91    0.79
  -9  -9  -2    0.14    0.95
   9  -9   2    0.46    0.95
   9   9   2    0.77    0.85
  -9   9  -2    0.26    0.97
  -9   9  -2   -1.17    0.81
   9   9   2   -0.48    1.38
 -10  -9  -2   -1.43    0.96
  10  -9   2    0.29    1.02
  10   9   2    0.78    0.81
  10   9   2    0.25    1.50
 -10 -10   2   -0.57    0.91
  10 -10  -2    1.85    1.21
  10  10  -2   -2.95    1.45
  10  10  -2    1.23    0.98
   9 -10  -2    6.35    1.20
  -9 -10   2    2.22    0.99
   9  10  -2    3.46    1.57
   9  10  -2    4.06    1.10
  -8 -10   2    1.95    0.92
   8 -10  -2    2.40    0.69
   8 -10  -2    3.07    1.05
  -8  10   2    0.91    0.66
   8  10  -2    1.08    1.00
  -8  10   2    1.55    0.74
   8  10  -2    1.37    1.40
   7 -10  -2    6.90    0.81
  -7 -10   2    6.05    0.94
   7 -10  -2    6.83    1.11
   7  10  -2    7.92    1.15
   7  10  -2    6.83    0.77
   7  10  -2    6.12    1.16
  -7  10   2    8.02    0.92
   7  10  -2    5.66    1.44
  -7  10   2    6.07    1.10
  -7  10   2    8.23    0.78
   6 -10  -2    0.50    0.80
   6 -10  -2    0.33    0.66
  -6 -10   2    0.77    0.70
   6  10  -2    0.73    0.90
   6  10  -2    1.00    1.12
  -6  10   2    1.15    0.63
  -6  10   2    0.01    0.78
  -6  10   2    0.75    0.71
   6  10  -2   -0.53    0.63
   6  10  -2    0.74    0.80
  -5 -10   2    8.99    1.16
   5 -10  -2    8.93    0.87
   5 -10  -2    8.34    0.98
  -5 -10   2    6.14    0.85
  -5  10   2    9.25    0.83
   5  10  -2   10.57    1.23
  -5  10   2   10.24    0.98
   5  10  -2    9.25    0.92
   5  10  -2    8.47    1.31
  -5  10   2    9.19    0.99
   5  10  -2    9.75    1.00
   4 -10  -2   57.51    2.47
  -4 -10   2   51.83    2.45
   4 -10  -2   54.95    2.66
  -4  10   2   57.06    2.70
   4  10  -2   53.13    3.02
  -4  10   2   56.08    2.50
  -4  10   2   53.46    2.45
   4  10  -2   57.88    2.68
  -4  10   2   54.99    2.72
   3 -10  -2   68.32    2.86
  -3 -10   2   64.44    2.78
   3 -10  -2   64.04    3.00
  -3  10   2   66.22    3.05
   3  10  -2   64.33    3.09
  -3  10   2   66.60    2.90
   3  10  -2   68.37    2.83
   3  10  -2   67.31    3.30
  -3  10   2   66.26    3.08
  -3  10   2   66.47    2.83
   2 -10  -2    1.69    0.81
  -2 -10   2    1.94    0.71
   2 -10  -2    0.41    0.62
  -2 -10   2    1.89    0.54
   2 -10  -2    1.42    0.65
  -2  10   2    1.05    0.60
   2  10  -2    1.70    0.77
   2  10  -2    1.87    0.54
  -2  10   2    2.00    0.72
   2  10  -2    0.38    0.72
  -2  10   2    4.55    0.75
  -2  10   2    1.61    0.60
   1 -10  -2   32.27    1.53
  -1 -10   2   27.11    1.50
   1 -10  -2   33.95    1.98
  -1  10   2   36.87    2.00
   1  10  -2   29.82    1.86
   1  10  -2   30.63    1.53
  -1  10   2   30.07    1.73
  -1  10   2   29.19    1.71
  -1  10   2   31.02    1.56
   0 -10   2   58.81    2.53
   0 -10  -2   57.83    2.92
   0 -10  -2   62.18    2.55
   0  10   2   62.42    2.75
   0  10  -2   62.43    2.72
   0  10   2   59.72    2.51
   0  10  -2   56.13    2.50
  -1 -10  -2   37.68    1.82
  -1 -10  -2   37.32    2.10
  -2 -10  -2    1.63    0.80
   2  10   2    0.80    0.43
  -2  10  -2   -0.55    0.61
  -2  10  -2    0.75    0.36
   2  10   2    0.82    0.75
   3 -10   2    2.42    0.45
  -3 -10  -2    2.74    0.73
  -3 -10  -2    2.99    0.86
   3  10   2    1.38    0.66
   3  10   2    1.06    0.79
  -3  10  -2    2.10    0.48
   4 -10   2    0.72    0.55
  -4 -10  -2    0.97    0.72
  -4 -10  -2    0.49    0.78
  -4  10  -2    2.69    0.53
  -4  10  -2   -0.19    0.48
   4  10   2   -0.04    0.87
   4  10   2    0.44    0.73
   4  10   2    0.11    0.77
  -5 -10  -2   11.69    1.11
  -5 -10  -2   10.32    1.08
   5 -10   2   11.70    0.96
   5  10   2   12.09    1.18
  -5  10  -2    9.91    0.90
   5  10   2   12.21    1.07
   5  10   2   10.98    1.31
  -6 -10  -2    5.36    0.91
   6 -10   2    5.80    0.85
  -6 -10  -2    4.99    0.96
   6  10   2    6.07    1.24
   6  10   2    6.96    1.13
  -6  10  -2    7.30    0.88
   7 -10   2    4.99    0.97
  -7 -10  -2    6.14    1.06
  -7 -10  -2    6.58    0.97
  -7  10  -2    6.71    1.01
   7  10   2    8.06    1.46
  -7  10  -2    8.06    1.02
  -8 -10  -2    0.33    0.87
   8 -10   2   -0.29    0.92
  -8 -10  -2   -0.81    0.93
   8  10   2    0.99    0.48
  -8  10  -2   -0.22    0.88
   8  10   2   -0.70    1.31
   8  10   2   -0.03    0.90
  -8  10  -2   -0.70    0.82
   9 -10   2    2.94    1.08
  -9 -10  -2    2.62    0.89
  -9 -10  -2    1.29    1.01
   9  10   2    3.41    1.55
  -9  10  -2    4.03    1.06
  -9  10  -2    3.23    0.94
   9  10   2    3.76    0.97
  10 -10   2    3.01    1.05
 -10 -10  -2    2.35    1.09
  10  10   2    1.32    1.59
  10  10   2    2.03    0.87
  10 -11  -2   -1.34    1.17
 -10 -11   2    0.40    0.91
  10  11  -2    1.24    1.01
  10  11  -2   -1.34    1.52
   9 -11  -2    1.50    1.10
  -9 -11   2    1.30    0.89
  -9  11   2    1.22    0.68
   9  11  -2    2.10    1.06
   9  11  -2    1.87    1.53
  -8 -11   2    0.95    0.88
   8 -11  -2    0.50    1.01
   8  11  -2   -0.08    0.59
  -8  11   2    0.79    1.00
  -8  11   2   -0.26    0.74
   8  11  -2    1.24    1.42
   8  11  -2    2.86    1.05
  -8  11   2   -0.07    0.55
   7 -11  -2    3.81    0.99
  -7 -11   2    4.52    0.89
   7 -11  -2    4.16    0.75
   7  11  -2    4.81    0.77
  -7  11   2    3.14    0.84
   7  11  -2    6.08    1.06
   7  11  -2    4.30    1.37
  -7  11   2    3.73    1.02
  -7  11   2    5.98    0.72
   7  11  -2    3.88    1.10
   6 -11  -2    1.68    0.86
  -6 -11   2    2.69    0.81
   6 -11  -2    2.60    0.72
  -6  11   2   -0.14    0.77
  -6  11   2    3.63    0.68
  -6  11   2    2.07    0.77
   6  11  -2    1.27    0.86
   6  11  -2    2.63    0.99
   6  11  -2    2.50    1.16
   6  11  -2    1.62    0.70
  -5 -11   2   68.83    3.16
   5 -11  -2   76.24    3.47
  -5 -11   2   73.61    3.70
   5 -11  -2   76.43    3.16
   5  11  -2   75.44    3.39
  -5  11   2   76.09    3.47
  -5  11   2   75.86    3.60
   5  11  -2   77.12    3.90
  -5  11   2   71.50    3.24
   5  11  -2   80.77    3.46
   4 -11  -2    8.55    0.91
  -4 -11   2    8.29    0.84
   4 -11  -2    8.65    0.91
  -4  11   2    9.17    1.00
  -4  11   2    9.60    0.92
   4  11  -2    8.55    0.93
  -4  11   2    8.82    0.84
   4  11  -2    8.21    1.22
   3 -11  -2    6.30    0.79
  -3 -11   2    6.79    0.91
   3 -11  -2    7.78    0.87
  -3 -11   2    8.13    0.77
   3  11  -2    6.62    0.73
   3  11  -2    6.52    0.89
   3  11  -2    6.65    1.03
  -3  11   2    7.03    0.76
  -3  11   2    6.69    0.78
  -3  11   2    7.49    0.90
  -3  11   2    7.39    0.86
   2 -11  -2    8.65    0.80
  -2 -11   2    8.37    0.75
   2 -11  -2    8.69    0.83
  -2  11   2    8.52    0.77
  -2  11   2    9.07    0.94
   2  11  -2    7.20    0.98
  -2  11   2    8.58    0.87
   2  11  -2    7.78    0.95
  -2  11   2    9.13    0.78
   2  11  -2    8.86    0.75
  -1 -11   2   32.82    1.64
   1 -11  -2   32.85    2.01
   1 -11  -2   36.12    1.67
   1  11  -2   34.31    1.66
   1  11  -2   34.04    1.92
  -1  11   2   36.33    1.88
  -1  11   2   35.41    2.12
  -1  11   2   32.77    1.82
  -1  11   2   36.07    1.70
   0 -11   2   50.08    2.27
   0 -11  -2   51.31    2.27
   0 -11  -2   53.64    2.67
   0  11   2   47.99    2.42
   0  11  -2   50.70    2.19
   0  11   2   49.51    2.19
  -1 -11  -2   11.05    1.12
  -1 -11  -2   10.37    0.82
   1 -11   2    9.31    0.88
  -2 -11  -2    1.78    0.66
  -2 -11  -2    1.89    0.84
   2  11   2    1.95    0.84
  -2  11  -2    2.60    0.39
  -2  11  -2    2.37    0.66
   2  11   2    0.01    0.40
  -3 -11  -2   -0.14    0.65
  -3 -11  -2    0.45    0.79
   3 -11   2    1.53    0.44
   3  11   2    0.61    0.69
  -3  11  -2    0.37    0.45
   3  11   2    0.09    0.76
  -4 -11  -2    1.44    0.75
   4 -11   2    1.54    0.54
  -4 -11  -2    0.94    0.80
   4  11   2   -0.31    0.87
  -4  11  -2    0.80    0.53
  -4  11  -2    1.60    0.53
   4  11   2    0.08    0.69
   4  11   2    0.50    0.78
  -5 -11  -2    9.24    1.05
   5 -11   2    8.92    0.86
  -5 -11  -2    8.48    1.04
   5  11   2   10.42    1.16
   5  11   2    9.84    1.29
  -5  11  -2    9.02    0.84
  -6 -11  -2    1.62    0.83
   6 -11   2   -0.02    0.70
  -6 -11  -2    1.35    0.83
   6  11   2    2.12    0.95
  -6  11  -2    0.79    0.68
   6  11   2    0.79    0.56
   6  11   2    0.84    1.08
  -7 -11  -2    0.60    0.84
   7 -11   2   -0.57    0.79
  -7 -11  -2   -1.39    0.85
   7  11   2    1.72    1.26
  -7  11  -2    0.01    0.81
   7  11   2   -0.82    0.64
  -7  11  -2    0.14    0.76
  -8 -11  -2    0.27    0.94
   8 -11   2    0.84    0.88
  -8 -11  -2   -0.19    0.87
  -8  11  -2    0.63    0.87
   8  11   2    1.80    1.39
   8  11   2    1.60    0.73
  -8  11  -2   -0.29    0.86
  -9 -11  -2   -0.84    0.90
   9 -11   2   -0.07    0.94
  -9 -11  -2    0.21    0.88
   9  11   2   -1.77    1.37
   9  11   2   -0.25    0.87
  -9  11  -2    1.16    0.97
  -9  11  -2   -0.43    0.86
 -10 -11  -2    0.34    0.97
  10 -11   2    1.69    1.07
  10  11   2    0.32    0.88
  10  11   2    0.23    1.54
  10 -12  -2    3.36    1.13
 -10 -12   2    2.02    0.95
  10  12  -2    2.93    1.67
  10  12  -2    4.62    1.13
   9 -12  -2    0.36    0.99
  -9 -12   2    0.22    0.84
   9  12  -2    0.74    1.55
   9  12  -2    0.54    1.02
  -9  12   2    0.23    0.72
   8 -12  -2    9.56    1.25
  -8 -12   2    7.65    1.08
  -8  12   2    9.32    1.32
   8  12  -2   11.19    1.37
  -8  12   2   14.70    0.99
   8  12  -2   11.36    1.80
   8  12  -2    8.79    0.96
  -8  12   2   13.19    1.11
   7 -12  -2    0.95    0.94
  -7 -12   2    1.46    0.82
   7  12  -2    1.25    1.09
  -7  12   2   -0.17    0.79
   7  12  -2   -0.22    1.25
   7  12  -2   -0.16    0.70
  -7  12   2    1.47    0.92
   7  12  -2   -0.51    0.97
  -7  12   2    1.41    0.67
  -6 -12   2    0.19    0.72
   6 -12  -2    1.18    0.88
   6 -12  -2    0.69    0.72
   6  12  -2   -0.47    1.00
   6  12  -2    2.21    1.19
   6  12  -2    3.41    0.88
  -6  12   2    1.76    0.66
   6  12  -2    2.91    0.72
  -6  12   2    1.11    0.79
  -6  12   2    1.73    0.80
  -5 -12   2   11.98    1.03
   5 -12  -2   10.68    1.08
   5 -12  -2   13.15    1.04
   5  12  -2   11.16    1.42
   5  12  -2   12.77    1.08
  -5  12   2   17.05    1.45
  -5  12   2   11.75    1.02
  -5  12   2   12.23    1.14
  -5  12   2   14.49    1.09
   5  12  -2   12.48    1.13
  -4 -12   2   10.56    1.10
  -4 -12   2   11.03    0.94
   4 -12  -2   10.64    0.95
   4 -12  -2   10.49    1.00
   4  12  -2   10.82    1.03
  -4  12   2   11.05    0.96
  -4  12   2   11.32    1.08
   4  12  -2    9.55    1.26
   4  12  -2   11.12    0.99
  -4  12   2   11.68    1.01
  -4  12   2   10.38    0.96
   3 -12  -2   53.87    2.46
  -3 -12   2   46.72    2.20
  -3  12   2   50.64    2.53
  -3  12   2   52.44    2.62
   3  12  -2   52.76    2.62
   3  12  -2   49.05    2.77
  -3  12   2   53.61    2.39
  -3  12   2   52.57    2.41
   2 -12  -2   10.51    0.88
  -2 -12   2    9.97    0.82
  -2  12   2    9.32    0.80
  -2  12   2    9.42    1.04
   2  12  -2    8.00    0.99
  -2  12   2   10.70    0.94
  -2  12   2    8.52    0.80
   2  12  -2    8.12    1.00
   2  12  -2    8.94    0.77
   1 -12  -2    0.42    0.56
  -1 -12   2    1.20    0.57
   1 -12  -2    1.98    0.88
  -1  12   2    1.24    0.75
   1  12  -2    2.19    0.54
   1  12  -2    1.44    0.69
  -1  12   2    2.30    0.59
  -1  12   2    0.71    0.64
  -1  12   2    0.59    0.81
   0 -12  -2   49.93    2.75
   0 -12  -2   53.63    2.33
   0 -12   2   54.23    2.34
   0  12  -2   54.97    2.33
   0  12   2   52.33    2.32
  -1 -12  -2    6.45    0.74
  -1 -12  -2    6.82    1.02
   1 -12   2    8.44    0.84
   1  12   2    4.10    0.82
  -2 -12  -2   87.13    4.00
  -2 -12  -2   87.96    3.64
  -2  12  -2   91.64    3.72
  -2  12  -2   85.10    3.67
   3 -12   2   12.33    0.90
  -3 -12  -2   10.79    1.15
  -3 -12  -2   10.10    0.97
   3  12   2   10.08    1.01
  -3  12  -2   11.06    0.90
  -4 -12  -2   18.70    1.71
   4 -12   2   23.45    1.30
  -4 -12  -2   20.83    1.49
  -4  12  -2   25.83    1.41
   4  12   2   23.14    1.94
   4  12   2   22.32    1.73
  -4  12  -2   25.17    1.46
  -5 -12  -2   16.66    1.39
  -5 -12  -2   17.17    1.36
   5 -12   2   15.51    1.29
  -5  12  -2   19.24    1.17
  -5  12  -2   17.30    1.31
   5  12   2   16.57    1.59
   5  12   2   18.03    1.44
  -6 -12  -2   30.60    1.88
  -6 -12  -2   29.38    2.02
   6 -12   2   30.87    1.84
   6  12   2   27.94    2.05
   6  12   2   32.38    2.30
  -6  12  -2   27.38    1.82
   6  12   2   27.48    1.91
  -7 -12  -2    7.35    1.10
  -7 -12  -2    6.92    1.08
   7 -12   2    5.90    0.97
  -7  12  -2    7.50    1.00
   7  12   2    8.00    1.50
   7  12   2    7.99    1.09
  -8 -12  -2   -0.96    0.88
  -8 -12  -2   -0.35    0.89
   8 -12   2   -0.07    0.86
   8  12   2   -1.97    1.32
  -8  12  -2   -0.66    0.87
  -8  12  -2    0.29    0.86
   8  12   2    1.10    0.78
  -9 -12  -2    0.61    0.89
   9 -12   2    0.21    0.90
  -9 -12  -2   -0.13    0.96
   9  12   2   -0.68    1.42
  -9  12  -2   -0.05    0.93
   9  12   2    0.15    0.91
  -9  12  -2   -0.30    0.87
 -10 -12  -2   -0.60    0.93
  10 -12   2    0.95    0.92
  10  12   2    1.60    0.96
  10  12   2    4.44    1.67
  10 -13  -2   -1.55    1.18
 -10 -13   2   -1.67    0.92
  10  13  -2    0.76    1.57
  10  13  -2    1.16    1.08
  -9 -13   2    0.08    0.91
   9 -13  -2   -0.14    1.02
   9  13  -2    0.04    1.48
   9  13  -2    0.42    1.05
  -9  13   2    2.13    0.78
   8 -13  -2    0.73    0.94
  -8 -13   2    0.58    0.89
  -8  13   2    0.36    0.79
  -8  13   2    1.50    0.99
  -8  13   2    1.81    0.66
   8  13  -2    1.06    1.44
   8  13  -2   -0.25    0.69
   8  13  -2   -1.94    1.05
   7 -13  -2    1.57    0.96
  -7 -13   2    2.28    0.83
   7  13  -2    1.72    1.31
   7  13  -2    2.63    0.98
   7  13  -2    1.46    0.75
  -7  13   2    2.99    0.73
   7  13  -2    2.02    1.09
  -7  13   2    0.89    0.89
  -7  13   2    0.05    0.83
   6 -13  -2    4.33    0.94
  -6 -13   2    5.67    0.88
   6  13  -2    5.94    0.89
  -6  13   2    4.52    0.91
   6  13  -2    4.68    1.30
  -6  13   2    4.28    0.91
  -6  13   2    3.74    0.74
   6  13  -2    5.53    1.15
   6  13  -2    5.46    0.98
  -5 -13   2   15.14    1.32
   5 -13  -2   16.50    1.43
  -5  13   2   17.56    1.37
  -5  13   2   17.54    1.19
   5  13  -2   17.18    1.63
  -5  13   2   19.30    1.58
   5  13  -2   15.25    1.43
   5  13  -2   16.89    1.30
  -5  13   2   18.11    1.36
  -4 -13   2   12.74    1.02
   4 -13  -2   12.97    1.04
   4  13  -2   15.00    1.45
  -4  13   2   12.94    1.21
   4  13  -2   14.41    1.18
  -4  13   2   14.51    1.07
   4  13  -2   14.68    1.14
  -4  13   2   15.03    1.37
  -4  13   2   16.12    1.14
  -3 -13   2    5.34    0.73
   3 -13  -2    3.55    0.75
  -3  13   2    4.47    0.83
   3  13  -2    3.09    0.95
  -3  13   2    4.32    0.74
   3  13  -2    1.19    0.57
   3  13  -2    4.49    0.85
  -3  13   2    5.91    0.73
  -3  13   2    5.47    0.84
  -2 -13   2   35.59    1.74
   2 -13  -2   35.05    1.78
  -2  13   2   37.42    1.74
  -2  13   2   35.94    1.82
  -2  13   2   35.73    2.12
  -2  13   2   37.46    1.89
   2  13  -2   25.64    1.92
   2  13  -2   34.47    2.11
   1 -13  -2    4.60    0.98
   1 -13  -2    7.03    0.72
  -1 -13   2    4.47    0.67
  -1  13   2    5.23    0.78
   1  13  -2    5.70    0.64
  -1  13   2    5.74    0.70
   1  13  -2    4.54    0.79
  -1  13   2    6.60    1.00
  -1  13   2    5.75    0.88
   0 -13  -2   66.50    3.25
   0 -13  -2   65.35    2.80
   0 -13   2   66.32    2.81
  -1 -13  -2   14.39    1.14
   1 -13   2   12.78    1.11
  -1 -13  -2   14.13    1.26
   1  13   2    0.45    0.63
  -2 -13  -2    8.46    0.87
  -2 -13  -2   10.95    1.16
  -2  13  -2    9.77    0.89
  -3 -13  -2   55.76    2.84
  -3 -13  -2   55.05    2.55
  -3  13  -2   54.76    2.47
   3  13   2   58.01    2.64
  -3  13  -2   53.89    2.55
   4 -13   2    3.78    0.57
  -4 -13  -2    3.26    0.95
  -4 -13  -2    3.82    0.82
  -4  13  -2    4.85    0.70
   4  13   2    4.38    0.93
   4  13   2    4.16    0.91
   4  13   2    3.86    1.05
  -4  13  -2    3.93    0.61
  -5 -13  -2   41.60    2.16
   5 -13   2   41.09    2.08
  -5 -13  -2   39.15    2.39
  -5  13  -2   47.67    2.22
   5  13   2   45.20    2.71
   5  13   2   41.95    2.45
   5  13   2   42.98    2.52
  -5  13  -2   41.62    2.00
   6 -13   2    1.22    0.69
  -6 -13  -2    1.54    0.83
  -6 -13  -2    1.25    0.92
   6  13   2    1.64    0.86
   6  13   2    1.68    1.10
  -6  13  -2   -0.33    0.63
  -7 -13  -2    5.28    1.04
  -7 -13  -2    5.76    1.06
   7 -13   2    3.16    0.87
  -7  13  -2    4.79    0.88
   7  13   2    6.49    1.44
   7  13   2    3.84    0.96
  -8 -13  -2    9.59    1.20
   8 -13   2    7.92    1.08
  -8 -13  -2    6.04    1.15
  -8  13  -2    7.51    1.17
   8  13   2    8.69    1.08
   8  13   2    7.85    1.66
  -8  13  -2    9.57    1.13
  -9 -13  -2    1.44    0.98
   9 -13   2    0.66    0.95
  -9 -13  -2    0.15    0.92
  -9  13  -2    2.39    0.99
   9  13   2    1.60    1.50
  -9  13  -2    1.81    0.92
   9  13   2    1.20    0.99
  10 -13   2   -0.63    0.98
 -10 -13  -2   -0.39    0.95
  10  13   2    0.95    0.95
  10  13   2   -0.46    1.53
 -10 -14   2    1.67    1.04
  10 -14  -2    2.04    1.19
  10  14  -2    3.22    1.68
  10  14  -2    2.08    1.12
  -9 -14   2    0.12    0.91
   9 -14  -2    0.17    1.01
   9  14  -2   -0.80    1.03
   9  14  -2    0.66    1.51
   8 -14  -2   12.71    1.40
  -8 -14   2   12.47    1.27
  -8  14   2   18.99    1.68
  -8  14   2   18.43    1.22
  -8  14   2   15.05    1.52
   8  14  -2   15.86    1.39
   8  14  -2   13.44    1.91
   8  14  -2   16.82    1.67
   7 -14  -2   -0.19    0.88
  -7 -14   2    0.30    0.80
  -7  14   2    0.10    0.83
   7  14  -2   -1.62    0.95
   7  14  -2    1.19    1.30
   7  14  -2    1.02    0.54
  -7  14   2    0.28    0.88
  -7  14   2    0.79    0.70
   7  14  -2    0.52    1.05
  -6 -14   2    0.21    0.76
   6 -14  -2   -0.13    0.81
   6  14  -2    0.49    1.16
   6  14  -2    0.76    0.85
  -6  14   2    0.49    0.70
  -6  14   2    0.77    0.83
  -6  14   2    1.52    0.79
  -6  14   2    1.04    0.77
   6  14  -2    0.03    0.54
   5 -14  -2   -0.34    0.71
  -5 -14   2   -0.85    0.68
  -5  14   2    0.02    0.71
  -5  14   2    0.15    0.72
   5  14  -2    0.04    0.81
   5  14  -2    0.72    1.07
   5  14  -2   -0.20    0.54
  -5  14   2   -0.91    0.70
  -5  14   2   -0.92    0.80
  -4 -14   2    0.75    0.66
   4 -14  -2    1.48    0.71
  -4  14   2    0.84    0.82
  -4  14   2    1.55    0.69
   4  14  -2    0.01    0.58
   4  14  -2    1.04    0.73
  -4  14   2    2.91    0.81
   4  14  -2    1.89    1.01
  -4  14   2    1.73    0.66
   3 -14  -2    2.45    0.75
  -3 -14   2    3.39    0.68
  -3  14   2    3.06    0.81
  -3  14   2    3.90    0.72
   3  14  -2    3.52    0.73
   3  14  -2    3.67    0.97
  -3  14   2    3.87    0.71
  -3  14   2    5.71    0.91
  -2 -14   2    2.81    0.64
   2 -14  -2    4.25    0.74
   2  14  -2    0.15    0.68
   2  14  -2    3.87    0.89
  -2  14   2    4.34    0.94
  -2  14   2    4.17    0.66
  -2  14   2    2.90    0.76
  -2  14   2    3.42    0.67
  -1 -14   2   -0.01    0.55
   1 -14  -2    0.47    0.59
   1 -14  -2    0.98    0.91
   1  14  -2    0.21    0.68
   1  14  -2    0.02    0.67
   1  14  -2    0.07    0.40
  -1  14   2   -0.10    0.55
  -1  14   2   -0.29    0.85
  -1  14   2    0.91    0.72
   0 -14   2    2.21    0.64
   0 -14  -2    2.43    0.97
   0 -14  -2    2.72    0.64
   0  14   2   -0.02    0.42
   0  14   2    3.29    0.65
   0  14  -2    0.38    0.39
  -1 -14  -2   37.43    2.27
   1 -14   2   33.99    1.78
  -1 -14  -2   35.75    1.80
   1  14   2    0.63    0.69
  -2 -14  -2    0.94    0.64
  -2 -14  -2    1.03    0.98
   2  14   2    0.31    0.81
  -2  14  -2    1.13    0.64
  -2  14  -2    1.49    0.46
   2  14   2    1.16    0.62
  -3 -14  -2  167.81    6.69
  -3 -14  -2  169.73    7.24
   3  14   2  170.71    7.16
  -3  14  -2  168.42    6.92
   3  14   2  166.25    6.68
  -3  14  -2  163.12    6.62
  -4 -14  -2    3.26    0.82
  -4 -14  -2    0.81    0.91
   4 -14   2    1.29    0.56
   4  14   2    0.08    0.93
   4  14   2    2.36    0.87
  -4  14  -2    0.91    0.64
  -4  14  -2    0.91    0.56
   4  14   2    1.50    0.92
   5 -14   2    9.37    0.83
  -5 -14  -2    8.15    1.03
  -5 -14  -2   10.60    1.20
  -5  14  -2   11.91    0.89
   5  14   2   11.05    1.20
  -5  14  -2   13.71    1.21
   5  14   2   10.04    1.21
   5  14   2   10.30    1.38
   6 -14   2    1.32    0.68
  -6 -14  -2    0.74    0.83
  -6 -14  -2   -1.83    0.86
   6  14   2   -0.68    0.87
   6  14   2   -0.62    1.08
  -6  14  -2   -0.91    0.61
  -7 -14  -2    0.30    0.87
   7 -14   2    0.02    0.76
  -7 -14  -2   -0.60    0.95
  -7  14  -2   -0.67    0.73
   7  14   2    2.59    0.90
   7  14   2   -0.19    1.21
  -8 -14  -2    2.01    0.98
  -8 -14  -2    3.57    1.06
   8 -14   2    2.25    0.93
   8  14   2    3.10    1.49
  -8  14  -2    0.61    0.90
  -8  14  -2    1.82    0.97
   8  14   2    2.41    0.95
   9 -14   2    6.00    1.11
  -9 -14  -2    8.68    1.19
  -9 -14  -2    9.41    1.25
   9  14   2    8.15    1.25
  -9  14  -2    8.82    1.17
   9  14   2    9.28    1.88
 -10 -14  -2    0.34    0.96
  10 -14   2    0.08    0.95
  10  14   2   -0.78    1.56
  10  14   2    0.33    0.98
 -10 -15   2    1.31    0.99
  10 -15  -2    1.74    1.23
  10  15  -2    0.60    1.70
  10  15  -2    2.85    1.16
   9 -15  -2   10.26    1.30
  -9 -15   2    9.08    1.19
   9  15  -2   12.12    2.02
   9  15  -2   10.70    1.49
   8 -15  -2    0.87    0.96
  -8 -15   2    2.29    0.93
   8  15  -2    1.75    1.20
   8  15  -2    4.23    1.55
  -8  15   2    0.98    0.99
  -8  15   2    1.24    0.72
  -8  15   2    4.29    0.94
   8  15  -2   -0.37    0.50
  -7 -15   2    8.54    1.09
   7 -15  -2    7.03    1.08
  -7  15   2    7.76    1.14
  -7  15   2    6.10    1.06
   7  15  -2    3.96    1.46
   7  15  -2    7.01    1.30
  -7  15   2    6.68    0.86
  -6 -15   2    0.15    0.76
   6 -15  -2    0.65    0.78
  -6  15   2    2.25    0.75
  -6  15   2    2.02    0.80
   6  15  -2    1.42    0.78
  -6  15   2    1.09    0.87
  -6  15   2    2.56    0.86
   6  15  -2    0.02    0.88
   6  15  -2   -0.18    1.14
  -5 -15   2    0.22    0.71
   5 -15  -2    0.18    0.71
  -5  15   2    1.59    0.70
   5  15  -2   -0.68    1.04
  -5  15   2   -0.11    0.69
   5  15  -2    0.19    0.80
   5  15  -2   -0.25    0.80
  -5  15   2   -0.70    0.73
  -5  15   2    0.32    0.84
  -4 -15   2    3.05    0.75
   4 -15  -2    3.99    0.80
  -4  15   2    3.34    0.85
   4  15  -2    2.01    1.04
  -4  15   2    4.24    0.76
   4  15  -2    4.24    0.90
  -4  15   2    3.32    0.75
   4  15  -2    4.09    0.82
  -4  15   2    5.35    0.95
  -3 -15   2   12.81    0.98
   3 -15  -2   10.98    1.04
   3  15  -2   13.98    1.34
   3  15  -2   12.43    1.23
   3  15  -2   14.26    1.09
  -3  15   2   16.65    1.35
  -3  15   2   15.71    1.32
  -3  15   2   12.97    1.24
  -3  15   2   14.43    1.19
   2 -15  -2   10.88    0.94
  -2 -15   2    8.91    0.85
   2  15  -2   10.11    1.10
  -2  15   2   11.19    1.02
  -2  15   2   11.64    1.18
  -2  15   2   10.33    0.90
   2  15  -2   10.05    1.13
   2  15  -2    8.95    0.85
  -2  15   2    9.97    0.89
  -1 -15   2    0.72    0.60
   1 -15  -2    1.50    0.66
   1 -15  -2    0.76    0.93
  -1  15   2    0.69    0.90
  -1  15   2    1.00    0.76
  -1  15   2    1.31    0.61
   1  15  -2    1.64    0.78
   1  15  -2    2.43    0.58
   1  15  -2    0.90    0.86
   0 -15  -2   -0.10    0.60
   0 -15   2   -0.09    0.58
   0 -15  -2    0.21    0.93
   0  15  -2    0.82    0.50
   0  15   2    0.53    0.59
   0  15   2   -0.34    0.44
   1 -15   2   -0.88    0.67
  -1 -15  -2    0.34    0.63
  -1 -15  -2    0.54    0.94
   1  15   2   -0.06    0.11
   1  15   2   -0.74    0.81
  -1  15  -2    0.24    0.14
  -2 -15  -2   27.18    1.95
  -2 -15  -2   23.69    1.50
  -2  15  -2   25.74    1.64
   2  15   2   26.08    1.58
  -2  15  -2   29.65    1.45
   2  15   2   25.94    1.96
  -3 -15  -2    1.22    0.72
  -3 -15  -2    1.77    0.97
  -3  15  -2    2.06    0.77
   3  15   2    0.76    0.94
   3  15   2    1.40    0.78
  -3  15  -2    0.97    0.47
  -4 -15  -2    0.89    0.78
  -4 -15  -2    2.09    0.99
   4 -15   2    3.18    0.62
  -4  15  -2    3.09    0.72
   4  15   2    1.90    0.93
   4  15   2    2.46    1.03
   4  15   2    1.56    0.86
  -4  15  -2    2.06    0.56
  -4  15  -2    2.13    0.80
  -5 -15  -2    2.97    0.99
  -5 -15  -2    3.74    0.87
   5 -15   2    1.95    0.60
   5  15   2    3.84    1.13
   5  15   2    2.92    0.98
  -5  15  -2    3.99    0.68
   5  15   2    4.28    0.99
  -5  15  -2    3.94    0.71
   6 -15   2   15.70    1.30
  -6 -15  -2   14.44    1.43
  -6 -15  -2   12.24    1.24
  -6  15  -2   14.73    1.30
   6  15   2   12.73    1.62
  -6  15  -2   14.41    0.96
   6  15   2   15.31    1.35
  -7 -15  -2   31.49    2.32
   7 -15   2   35.94    2.04
  -7 -15  -2   34.18    2.07
   7  15   2   34.22    2.65
  -7  15  -2   32.16    2.06
   7  15   2   35.28    2.29
   8 -15   2    6.01    1.06
  -8 -15  -2    8.09    1.23
  -8 -15  -2    7.03    1.13
   8  15   2    9.56    1.26
  -8  15  -2    9.76    1.12
   8  15   2    7.00    1.70
  -9 -15  -2    1.65    1.01
   9 -15   2    1.06    0.87
  -9 -15  -2    0.56    0.95
   9  15   2   -0.62    1.02
   9  15   2    2.56    1.57
  -9  15  -2    0.97    0.98
 -10 -15  -2    0.09    0.99
  10 -15   2    1.93    0.95
  10  15   2    1.16    1.05
  10 -16  -2   -1.26    1.15
  -9 -16   2    4.93    1.14
   9 -16  -2    4.41    1.15
   9  16  -2    2.99    1.26
   9  16  -2    3.42    1.68
  -8 -16   2    1.19    0.95
   8 -16  -2   -0.86    0.87
  -8  16   2    0.66    0.72
   8  16  -2    1.09    1.44
  -8  16   2    1.92    0.92
   8  16  -2   -0.65    1.18
   8  16  -2   -0.05    0.80
  -8  16   2   -0.88    0.92
  -7 -16   2   10.93    1.21
   7 -16  -2   11.70    1.23
  -7  16   2   12.06    1.32
  -7  16   2   12.63    1.06
  -7  16   2   12.34    1.27
   7  16  -2   11.24    1.21
   7  16  -2   12.74    1.57
   7  16  -2    9.84    1.70
   6 -16  -2   -0.03    0.78
  -6 -16   2   -0.76    0.79
   6  16  -2   -0.50    0.88
  -6  16   2    0.64    0.75
  -6  16   2    1.91    0.83
   6  16  -2    1.77    1.23
  -6  16   2    0.12    0.82
  -6  16   2    1.07    0.89
   6  16  -2   -0.15    0.80
   5 -16  -2    2.16    0.79
  -5 -16   2    1.65    0.80
   5  16  -2    1.68    0.90
   5  16  -2    1.84    1.15
  -5  16   2    1.84    0.81
  -5  16   2    1.92    0.78
  -5  16   2    2.32    0.78
  -5  16   2    3.68    0.96
   5  16  -2    1.95    0.85
   4 -16  -2   13.95    1.12
  -4 -16   2   11.53    1.02
  -4  16   2   14.28    1.28
   4  16  -2   11.99    1.14
  -4  16   2   13.67    1.09
   4  16  -2   11.60    1.37
  -4  16   2   14.81    1.19
  -4  16   2   12.19    1.06
   4  16  -2   13.30    1.24
  -3 -16   2   10.79    0.98
  -3  16   2    9.17    0.91
  -3  16   2    9.67    1.06
   3  16  -2    9.30    1.19
  -3  16   2   10.41    0.94
   3  16  -2    8.92    1.15
   3  16  -2    8.96    0.92
  -3  16   2   11.14    1.16
  -2 -16   2    1.00    0.64
   2 -16  -2    0.54    0.65
   2  16  -2   -0.54    0.86
  -2  16   2    0.20    0.62
  -2  16   2   -0.50    0.88
   2  16  -2   -0.06    0.61
  -2  16   2   -0.18    0.70
  -2  16   2    0.73    0.64
   2  16  -2   -0.08    0.80
   1 -16  -2    8.11    0.84
   1 -16  -2    7.39    1.17
  -1 -16   2    6.30    0.79
  -1  16   2    9.12    1.02
   1  16  -2    6.45    1.08
  -1  16   2    7.11    0.81
   1  16  -2    8.10    0.80
   1  16  -2    7.92    0.96
  -1  16   2    8.28    1.14
   0 -16  -2   47.65    2.13
   0 -16   2   40.35    2.07
   0 -16  -2   48.34    2.56
   0  16  -2   44.97    2.12
   0  16   2   46.58    2.16
   1 -16   2    3.11    0.77
  -1 -16  -2    3.22    0.70
  -1 -16  -2    3.21    1.01
   1  16   2    4.00    1.00
  -2 -16  -2    6.74    1.19
  -2 -16  -2    6.23    0.82
   2  16   2    5.09    1.09
  -2  16  -2    7.44    0.88
  -2  16  -2    8.16    0.69
   2  16   2    6.74    0.87
  -3 -16  -2    5.40    0.87
  -3 -16  -2    6.84    1.11
   3  16   2    5.50    1.07
  -3  16  -2    6.93    0.65
  -3  16  -2    8.26    0.94
   3  16   2    7.13    0.97
  -4 -16  -2    5.49    1.13
  -4 -16  -2    5.19    0.91
   4  16   2    4.09    1.09
  -4  16  -2    5.88    0.91
   4  16   2    4.11    0.94
  -4  16  -2    5.39    0.80
   4  16   2    5.66    1.06
  -4  16  -2    4.19    0.63
   5 -16   2    0.48    0.62
  -5 -16  -2    0.44    0.97
  -5 -16  -2    0.69    0.82
   5  16   2    0.12    0.90
  -5  16  -2    0.95    0.65
  -5  16  -2   -0.20    0.60
   5  16   2   -0.22    0.93
   5  16   2    1.40    1.08
  -6 -16  -2   -0.66    0.81
   6 -16   2   -0.32    0.63
  -6 -16  -2   -0.10    0.99
  -6  16  -2    2.99    0.67
   6  16   2    1.07    1.18
   6  16   2   -0.08    0.95
  -6  16  -2   -1.33    0.61
   7 -16   2    1.29    0.79
  -7 -16  -2    2.46    0.98
  -7 -16  -2    2.27    1.08
   7  16   2    3.66    1.39
  -7  16  -2    1.40    0.78
   7  16   2    1.52    1.00
  -8 -16  -2    3.83    1.10
   8 -16   2    2.05    0.90
  -8 -16  -2    2.46    1.10
   8  16   2    6.54    1.05
  -8  16  -2    2.83    0.90
   8  16   2    3.50    1.52
  -9 -16  -2    0.40    1.03
  -9 -16  -2    0.18    0.99
   9 -16   2   -0.39    0.86
  -9  16  -2    0.52    0.97
   9  16   2    0.77    1.52
  -9 -17   2    3.52    1.09
   9 -17  -2    1.78    1.06
   9  17  -2    4.07    1.27
   9  17  -2    4.99    1.75
  -8 -17   2    2.43    0.98
   8 -17  -2    0.64    0.96
   8  17  -2    0.74    1.47
  -8  17   2    2.76    0.78
  -8  17   2    0.36    0.97
   8  17  -2    2.77    0.84
   8  17  -2    4.98    1.30
  -8  17   2    3.43    0.99
  -7 -17   2    6.15    1.07
   7 -17  -2    4.57    1.00
   7  17  -2    8.44    1.11
   7  17  -2    7.12    1.61
  -7  17   2    7.20    0.92
   7  17  -2    7.31    1.42
  -7  17   2    7.33    1.20
  -7  17   2    6.72    1.08
   6 -17  -2    2.75    0.86
  -6 -17   2    3.92    0.88
   6  17  -2    3.13    0.98
  -6  17   2    3.47    0.99
  -6  17   2    2.79    0.85
  -6  17   2    4.80    0.92
   6  17  -2    2.81    0.98
   6  17  -2    2.83    1.33
   5 -17  -2    5.22    0.90
  -5 -17   2    4.21    0.84
  -5  17   2    5.39    0.88
   5  17  -2    5.34    1.08
  -5  17   2    4.68    0.85
   5  17  -2    4.61    0.96
  -5  17   2    5.69    1.05
  -5  17   2    4.15    0.92
   5  17  -2    3.58    1.19
  -4 -17   2    2.22    0.73
   4 -17  -2    3.05    0.83
  -4  17   2    4.00    0.94
   4  17  -2    1.59    0.80
  -4  17   2    2.41    0.85
  -4  17   2    1.63    0.76
   4  17  -2    2.99    1.05
  -4  17   2    3.51    0.74
   4  17  -2    1.46    0.93
  -3 -17   2    0.96    0.69
   3  17  -2    1.90    0.93
  -3  17   2    2.01    0.71
   3  17  -2    1.03    0.90
  -3  17   2    1.56    0.72
  -3  17   2    2.89    0.84
  -3  17   2    1.90    0.88
   3  17  -2    1.12    0.71
  -2 -17   2   58.36    2.59
   2 -17  -2   57.72    2.62
  -2  17   2   60.70    2.90
   2  17  -2   59.05    3.05
  -2  17   2   65.99    2.72
   2  17  -2   59.06    2.70
  -2  17   2   60.30    2.81
  -2  17   2   58.84    3.14
   2  17  -2   57.12    3.10
  -1 -17   2   12.58    1.00
   1 -17  -2   10.88    0.98
   1 -17  -2   12.15    1.38
  -1  17   2   12.38    0.98
  -1  17   2   11.96    1.17
   1  17  -2   12.02    0.94
   1  17  -2   11.45    1.08
  -1  17   2   11.72    1.30
   1  17  -2   10.36    1.23
   0 -17  -2    9.35    0.92
   0 -17  -2   10.77    1.31
   0 -17   2   11.13    0.98
   0  17   2   10.15    0.91
   0  17  -2   10.11    0.89
  -1 -17  -2   -0.13    0.98
   1 -17   2    0.48    0.73
  -1 -17  -2    0.34    0.64
  -1  17  -2    0.05    0.18
   1  17   2   -0.27    0.10
   1  17   2    0.81    0.93
  -2 -17  -2    0.97    1.03
  -2 -17  -2    0.84    0.68
   2  17   2    0.50    0.70
  -2  17  -2    1.63    0.69
  -2  17  -2    1.96    0.57
   2  17   2    1.80    0.98
  -3 -17  -2    1.36    0.74
  -3 -17  -2    1.02    1.02
  -3  17  -2    0.46    0.49
   3  17   2    0.70    0.96
  -3  17  -2    1.80    0.74
   3  17   2    1.37    0.80
  -4 -17  -2   12.33    1.39
  -4 -17  -2   12.20    1.16
  -4  17  -2   12.31    1.18
   4  17   2   12.91    1.25
  -4  17  -2   12.81    1.11
   4  17   2   11.21    1.39
  -4  17  -2   14.80    1.10
   4  17   2   12.44    1.38
  -5 -17  -2   -0.53    1.00
   5 -17   2    0.45    0.63
  -5 -17  -2   -0.29    0.80
   5  17   2    0.86    0.98
  -5  17  -2    0.01    0.69
  -5  17  -2    0.68    0.61
   5  17   2    1.15    1.06
  -6 -17  -2    0.30    0.91
  -6 -17  -2    1.28    1.05
   6 -17   2    0.22    0.65
   6  17   2   -0.41    1.17
   6  17   2    0.66    0.96
  -6  17  -2    1.99    0.67
  -6  17  -2    0.94    0.69
  -7 -17  -2    0.63    1.07
   7 -17   2    0.93    0.74
  -7 -17  -2    0.12    0.90
  -7  17  -2   -0.56    0.71
   7  17   2    0.76    1.33
   7  17   2    2.72    0.98
  -8 -17  -2    2.91    1.05
   8 -17   2    0.58    0.84
  -8 -17  -2    2.80    1.16
  -8  17  -2    2.46    0.88
   8  17   2    0.94    1.48
   8  17   2    3.61    1.05
  -9 -17  -2    1.48    1.08
  -9 -17  -2    2.17    1.09
   9 -17   2    2.31    0.91
   9  17   2    1.74    1.56
  -9  17  -2    1.85    1.01
   9 -18  -2    8.98    1.25
  -9 -18   2   11.71    1.36
   9  18  -2   10.65    1.57
   9  18  -2    9.51    1.92
  -8 -18   2    1.84    0.97
   8 -18  -2   -0.05    0.93
   8  18  -2   -1.16    0.89
   8  18  -2    0.33    1.41
   8  18  -2    0.87    1.22
  -8  18   2    2.42    1.00
  -8  18   2   -1.77    0.87
   7 -18  -2    1.55    0.90
  -7 -18   2   -1.36    0.85
  -7  18   2    0.61    0.81
  -7  18   2    3.17    0.96
   7  18  -2    0.49    1.40
   7  18  -2    0.61    0.93
  -7  18   2   -1.80    0.97
  -6 -18   2    0.93    0.87
   6 -18  -2    1.27    0.85
  -6  18   2    2.23    1.01
   6  18  -2    0.54    1.26
  -6  18   2    1.25    0.86
  -6  18   2    1.52    0.87
   6  18  -2    0.43    1.00
   5 -18  -2    9.07    1.05
  -5 -18   2   10.48    1.04
   5  18  -2    8.99    1.43
  -5  18   2   15.99    1.39
  -5  18   2   13.17    1.16
   5  18  -2   11.52    1.21
   5  18  -2   10.73    1.29
  -5  18   2   12.70    1.21
  -5  18   2   11.94    1.16
   4 -18  -2    0.84    0.83
  -4 -18   2    1.88    0.72
   4  18  -2    1.03    0.93
  -4  18   2    3.86    0.80
   4  18  -2    3.01    0.85
  -4  18   2    2.79    0.89
  -4  18   2    1.41    0.87
   4  18  -2    0.17    1.03
  -4  18   2    1.35    0.71
  -3 -18   2    0.09    0.66
  -3  18   2    0.34    0.68
   3  18  -2    1.70    0.96
   3  18  -2   -0.23    0.89
  -3  18   2    1.53    0.84
  -3  18   2    0.87    0.70
  -3  18   2    0.22    0.87
   3  18  -2    0.45    0.71
   2 -18  -2   -0.14    0.70
  -2 -18   2    0.16    0.65
   2  18  -2   -1.25    0.65
  -2  18   2    0.19    0.67
   2  18  -2   -0.19    0.93
  -2  18   2    1.49    0.98
   2  18  -2    0.45    0.86
  -2  18   2   -0.15    0.72
  -2  18   2   -0.16    0.69
   1 -18  -2   11.63    1.03
  -1 -18   2   12.13    1.03
   1  18  -2   12.80    1.35
   1  18  -2   12.87    1.01
   1  18  -2   11.97    1.15
  -1  18   2   13.37    1.26
  -1  18   2   11.55    1.30
  -1  18   2   14.30    1.06
   0 -18   2   12.86    1.05
   0 -18  -2   11.09    1.01
   0 -18  -2   14.29    1.45
   0  18  -2    6.76    0.94
  -1 -18  -2   20.36    1.74
   1 -18   2   20.98    1.41
  -1 -18  -2   20.99    1.34
  -2 -18  -2   25.76    2.08
  -2 -18  -2   23.28    1.52
  -2  18  -2   25.28    1.45
   2  18   2   22.17    2.08
  -2  18  -2   26.38    1.59
   2  18   2   21.48    1.49
  -3 -18  -2   33.12    2.24
  -3 -18  -2   31.87    1.84
   3  18   2   35.59    2.34
  -3  18  -2   32.73    1.96
  -3  18  -2   32.72    1.74
   3  18   2   37.01    2.06
  -4 -18  -2   -0.99    0.98
  -4 -18  -2   -0.26    0.76
   4  18   2   -1.17    0.84
   4  18   2    0.82    1.03
   4  18   2    0.35    0.98
  -4  18  -2    1.27    0.75
  -4  18  -2    0.84    0.80
  -4  18  -2   -0.02    0.53
   5 -18   2    0.28    0.65
  -5 -18  -2    1.64    0.90
  -5 -18  -2    0.93    1.07
   5  18   2    1.47    1.10
   5  18   2    0.82    1.00
  -5  18  -2    0.90    0.64
  -5  18  -2    0.03    0.72
  -6 -18  -2    0.12    1.08
   6 -18   2   -1.30    0.67
  -6 -18  -2    0.71    0.94
   6  18   2    1.01    1.19
  -6  18  -2    0.34    0.71
  -6  18  -2    0.30    0.68
   6  18   2    0.00    1.04
   7 -18   2    0.34    0.72
  -7 -18  -2   -0.18    1.08
  -7 -18  -2   -0.36    1.00
   7  18   2    1.29    1.35
  -7  18  -2   -0.15    0.70
   7  18   2   -1.17    1.05
   8 -18   2    6.26    0.95
  -8 -18  -2    6.25    1.29
  -8 -18  -2    5.65    1.14
  -8  18  -2    5.74    0.96
   8  18   2    7.10    1.21
   8  18   2    6.16    1.64
  -9 -18  -2    1.72    1.04
  -9 -18  -2    2.01    1.13
   9 -18   2    0.31    0.87
   9  18   2    1.88    1.58
  -9 -19   2   -0.32    1.02
   9 -19  -2   -0.96    0.95
   9  19  -2    1.49    1.28
   9  19  -2    0.80    1.60
  -8 -19   2   -0.46    0.92
   8 -19  -2   -0.23    0.91
  -8  19   2    0.09    0.92
   8  19  -2    1.73    1.53
  -8  19   2    2.99    1.01
   8  19  -2    3.12    0.92
   8  19  -2   -0.45    1.19
  -7 -19   2    7.42    1.10
   7 -19  -2    6.60    1.05
  -7  19   2    8.58    1.18
   7  19  -2    9.93    1.72
  -7  19   2    6.21    1.26
  -7  19   2    6.80    1.01
   7  19  -2    6.78    1.23
   6 -19  -2    8.73    1.11
  -6 -19   2    9.01    1.12
   6  19  -2    8.47    1.56
  -6  19   2   10.43    1.11
  -6  19   2    9.30    1.30
  -6  19   2    8.56    1.11
   6  19  -2   10.81    1.29
  -5 -19   2    0.30    0.80
   5 -19  -2    0.08    0.83
  -5  19   2   -0.17    0.74
   5  19  -2    2.06    1.17
  -5  19   2    0.24    0.90
   5  19  -2    1.58    0.90
  -5  19   2    1.46    0.93
   5  19  -2    0.68    0.96
  -4 -19   2   13.58    1.15
   4  19  -2   11.41    1.43
  -4  19   2   14.61    1.17
  -4  19   2   13.44    1.24
   4  19  -2   11.21    1.13
  -4  19   2   12.74    1.28
   4  19  -2   11.87    1.32
  -4  19   2   10.93    1.05
   3 -19  -2    7.40    1.01
  -3 -19   2    7.14    0.89
  -3  19   2    9.09    1.24
  -3  19   2    7.74    0.88
   3  19  -2    8.08    0.93
  -3  19   2    9.53    0.96
   3  19  -2    5.33    1.16
   3  19  -2    7.59    1.19
  -3  19   2    7.52    1.06
   2 -19  -2    3.33    0.81
  -2 -19   2    2.00    0.74
  -2  19   2    2.49    0.72
   2  19  -2    1.57    0.72
   2  19  -2    3.11    1.05
  -2  19   2    2.55    0.81
  -2  19   2    2.67    1.06
   2  19  -2    2.38    0.91
  -2  19   2    1.96    0.75
   1 -19  -2   17.63    1.37
  -1 -19   2   19.35    1.35
   1  19  -2   17.98    1.31
   1  19  -2   17.24    1.56
  -1  19   2   18.06    1.36
  -1  19   2   15.80    1.39
  -1  19   2   16.13    1.53
   1  19  -2   16.68    1.55
   0 -19  -2   26.56    1.57
   0 -19  -2   24.49    2.14
   0 -19   2   22.15    1.51
   0  19   2   24.60    1.54
   0  19  -2   27.11    1.53
   0  19  -2   19.02    1.61
  -1 -19  -2   67.52    3.02
   1 -19   2   65.96    3.03
  -1 -19  -2   73.99    3.63
   1  19   2   64.36    3.27
  -1  19  -2   62.63    3.32
  -2 -19  -2    5.48    0.85
  -2 -19  -2    6.07    1.26
  -2  19  -2    7.85    0.77
   2  19   2    6.56    0.92
   2  19   2    5.79    1.17
  -2  19  -2    6.21    0.86
  -3 -19  -2    1.24    0.75
  -3 -19  -2   -0.45    1.03
  -3  19  -2    1.76    0.75
   3  19   2   -1.19    0.77
  -3  19  -2    0.88    0.53
   3  19   2   -0.63    0.96
  -4 -19  -2    2.22    0.85
  -4 -19  -2    1.10    1.07
   4  19   2    1.74    1.06
   4  19   2    4.81    1.10
  -4  19  -2    2.55    0.59
  -4  19  -2    2.42    0.83
  -5 -19  -2    4.52    1.22
  -5 -19  -2    1.86    0.94
   5  19   2    2.97    1.19
   5  19   2    1.61    1.13
  -5  19  -2    2.93    0.70
  -5  19  -2    5.11    0.90
  -6 -19  -2    0.53    1.09
   6 -19   2    0.68    0.71
  -6 -19  -2    0.43    0.93
   6  19   2    0.38    1.12
  -6  19  -2    1.14    0.75
   6  19   2   -0.74    1.18
  -6  19  -2    0.76    0.70
   7 -19   2   -0.53    0.72
  -7 -19  -2   -0.33    1.13
  -7 -19  -2   -0.01    1.00
   7  19   2    1.01    1.01
   7  19   2    0.96    1.33
  -7  19  -2    1.08    0.71
  -7  19  -2   -0.27    0.68
   8 -19   2    5.36    0.91
  -8 -19  -2    4.39    1.19
  -8 -19  -2    3.92    1.25
   8  19   2    3.80    1.09
   8  19   2    4.27    1.55
  -9 -19  -2    0.41    1.13
   9 -19   2   -0.10    0.83
  -9 -19  -2   -0.20    0.95
   9  19   2   -0.15    1.52
   9 -20  -2   -0.35    0.95
  -9 -20   2   -1.50    0.94
   9  20  -2    0.42    1.28
   9  20  -2   -0.16    1.60
  -8 -20   2    0.25    0.95
   8 -20  -2    0.55    0.93
   8  20  -2    3.86    1.36
  -8  20   2    1.75    1.03
   8  20  -2    2.13    1.54
  -8  20   2    2.04    0.97
   7 -20  -2   -1.74    0.87
  -7 -20   2   -0.16    0.91
  -7  20   2    0.00    0.87
   7  20  -2   -0.69    1.38
  -7  20   2    0.66    1.11
   7  20  -2    1.39    0.98
  -7  20   2    0.75    0.92
   6 -20  -2   -0.02    0.86
  -6 -20   2    2.29    0.89
  -6  20   2    2.55    0.92
  -6  20   2    3.10    1.12
  -6  20   2    2.61    0.96
   6  20  -2    2.75    1.04
   6  20  -2    0.80    1.32
   5 -20  -2    0.91    0.86
  -5 -20   2    1.45    0.80
   5  20  -2    0.95    1.18
   5  20  -2    0.66    0.97
  -5  20   2    0.56    0.76
  -5  20   2    0.48    0.90
  -5  20   2    1.24    0.95
  -4 -20   2    5.23    0.88
  -4  20   2    6.60    0.87
   4  20  -2    5.39    1.21
   4  20  -2    3.78    1.11
  -4  20   2    6.37    0.93
  -4  20   2    7.76    1.13
   4  20  -2    5.13    0.97
  -4  20   2    6.17    1.07
  -3 -20   2   10.02    1.01
   3 -20  -2   10.60    1.12
   3  20  -2   12.56    1.12
  -3  20   2   12.77    1.09
  -3  20   2   11.42    1.37
  -3  20   2   10.88    1.02
   3  20  -2    9.44    1.32
   3  20  -2   11.83    1.33
  -3  20   2   10.82    1.20
  -2 -20   2    0.31    0.68
   2 -20  -2    0.54    0.76
  -2  20   2    2.01    0.84
  -2  20   2    0.38    0.67
  -2  20   2   -0.09    0.71
   2  20  -2   -2.58    0.95
  -2  20   2   -0.74    1.00
   2  20  -2    0.75    0.71
   2  20  -2   -0.77    0.81
  -1 -20   2   12.84    1.09
   1 -20  -2   12.15    1.10
   1  20  -2   12.58    1.40
  -1  20   2    9.48    1.29
   1  20  -2   12.46    1.18
  -1  20   2   13.16    1.28
   1  20  -2   11.71    1.03
  -1  20   2   12.15    1.03
   0 -20  -2   23.73    1.48
   0 -20  -2   17.75    1.70
   0 -20   2   20.30    1.49
   0  20   2   23.73    1.49
   0  20  -2   22.19    1.46
   0  20  -2   17.03    1.59
   1 -20   2   11.46    1.11
  -1 -20  -2   14.23    1.50
  -1 -20  -2   10.73    1.03
   1  20   2   14.91    1.46
  -1  20  -2   10.56    1.38
  -2 -20  -2    5.78    1.26
  -2 -20  -2    5.38    0.87
  -2  20  -2    4.51    0.72
   2  20   2    6.23    0.88
   2  20   2    5.03    1.15
  -2  20  -2    5.12    0.81
  -3 -20  -2    5.84    1.26
  -3 -20  -2    4.72    0.87
  -3  20  -2    5.53    0.67
  -3  20  -2    7.16    0.94
   3  20   2    6.66    1.00
   3  20   2    4.07    1.17
  -4 -20  -2    2.48    1.16
  -4 -20  -2    1.25    0.81
  -4  20  -2    2.64    0.86
  -4  20  -2    2.61    0.60
   4  20   2    1.40    1.04
   4  20   2    0.87    1.06
  -5 -20  -2   -0.36    1.13
  -5 -20  -2    0.29    0.86
  -5  20  -2    1.90    0.83
   5  20   2    0.43    1.10
  -5  20  -2    0.08    0.63
   5  20   2   -1.20    1.06
  -6 -20  -2    0.03    0.95
  -6 -20  -2    0.38    1.15
   6 -20   2   -0.07    0.71
  -6  20  -2    2.03    0.73
   6  20   2   -0.05    1.23
   6  20   2    2.63    1.11
  -7 -20  -2    0.38    1.15
   7 -20   2   -0.27    0.76
  -7 -20  -2   -0.29    0.97
  -7  20  -2    1.35    0.70
   7  20   2    1.83    1.35
   7  20   2    2.09    1.10
   8 -20   2    1.12    0.80
  -8 -20  -2    4.69    1.25
  -8 -20  -2    3.32    1.16
   8  20   2    1.59    1.48
   8  20   2    3.51    1.14
  -9 -20  -2   -0.89    1.07
   9  20   2    2.52    1.66
  -9 -21   2    0.04    1.02
   9 -21  -2   -0.74    0.94
   9  21  -2    0.37    1.60
   9  21  -2    0.97    1.27
  -8 -21   2    1.11    0.99
   8 -21  -2   -0.22    0.91
  -8  21   2    1.22    0.95
   8  21  -2    0.08    1.52
   8  21  -2    1.46    1.30
  -7 -21   2   -0.28    0.90
   7 -21  -2   -1.89    0.93
  -7  21   2    0.19    0.88
   7  21  -2    0.85    1.01
   7  21  -2    0.80    1.42
  -7  21   2   -0.77    0.91
  -7  21   2   -1.01    1.07
   6 -21  -2    4.08    1.03
  -6 -21   2    4.06    0.94
   6  21  -2    3.79    1.14
  -6  21   2    2.89    1.00
  -6  21   2    5.34    0.93
  -6  21   2    1.81    1.16
   6  21  -2    3.65    1.45
  -5 -21   2    0.22    0.80
  -5  21   2   -0.26    0.89
   5  21  -2   -1.17    1.00
  -5  21   2    0.80    0.96
  -5  21   2   -0.16    0.77
   5  21  -2   -1.17    1.12
  -4 -21   2    8.60    1.05
   4  21  -2   11.11    1.36
  -4  21   2   10.57    1.30
  -4  21   2    8.52    1.02
   4  21  -2   10.59    1.13
  -4  21   2    9.29    1.18
   4  21  -2    8.13    1.33
   3 -21  -2   10.73    1.15
  -3 -21   2   10.95    1.07
  -3  21   2   10.23    0.97
   3  21  -2    8.98    1.29
  -3  21   2   10.22    1.06
  -3  21   2   10.09    1.13
   3  21  -2   10.26    1.31
   3  21  -2    9.53    1.05
  -3  21   2   12.36    1.43
   2 -21  -2    1.32    0.79
  -2 -21   2   -0.46    0.74
   2  21  -2    1.25    1.04
  -2  21   2    1.72    0.73
  -2  21   2    1.96    0.76
  -2  21   2    1.46    1.08
   2  21  -2   -0.21    0.72
   2  21  -2    0.46    0.90
  -2  21   2    1.97    0.87
   1 -21  -2    9.74    1.03
  -1 -21   2    9.26    1.03
  -1  21   2   10.53    1.20
  -1  21   2   10.58    1.01
   1  21  -2    7.93    1.28
   1  21  -2    8.31    0.94
  -1  21   2    8.24    1.28
   1  21  -2    8.29    1.09
   0 -21  -2    7.13    1.29
   0 -21   2    4.68    0.88
   0 -21  -2    4.91    0.85
   0  21   2    4.45    0.80
   0  21  -2    5.62    0.81
   0  21  -2    3.91    0.96
  -1 -21  -2    0.42    0.69
  -1 -21  -2   -0.14    1.05
   1 -21   2    0.78    0.79
   1  21   2    0.42    1.03
  -1  21  -2    0.95    0.99
  -1  21  -2    0.13    0.34
   1  21   2   -0.09    0.12
  -2 -21  -2    6.85    0.93
  -2 -21  -2    5.88    1.26
   2  21   2    6.85    0.93
  -2  21  -2    5.05    0.83
  -2  21  -2    4.71    1.19
   2  21   2    6.06    1.25
  -2  21  -2    6.95    0.79
  -3 -21  -2    1.42    1.18
  -3 -21  -2    2.10    0.80
  -3  21  -2    2.13    0.59
   3  21   2    1.48    1.09
  -4 -21  -2   -0.78    1.16
  -4 -21  -2    0.16    0.80
   4  21   2   -0.77    1.04
  -4  21  -2    0.55    0.58
   4  21   2    2.10    1.11
  -4  21  -2    0.00    0.84
  -5 -21  -2   -0.29    0.88
  -5 -21  -2    0.82    1.18
   5  21   2    1.26    1.13
  -5  21  -2   -0.24    0.62
   5  21   2    1.12    1.08
  -5  21  -2    0.32    0.84
  -6 -21  -2   -1.10    1.13
  -6 -21  -2   -0.48    0.93
   6  21   2    1.51    1.20
  -6  21  -2   -0.33    0.81
  -6  21  -2   -0.02    0.69
   6  21   2    0.36    1.31
  -7 -21  -2    1.08    1.07
   7 -21   2    1.42    0.83
  -7 -21  -2    2.71    1.27
   7  21   2   -0.26    1.31
   7  21   2   -1.52    1.15
  -7  21  -2    2.70    0.83
  -7  21  -2    2.48    0.75
  -8 -21  -2    1.22    1.18
  -8 -21  -2   -0.84    1.04
   8 -21   2   -1.80    0.77
   8  21   2    3.37    1.52
  -9 -21  -2    2.12    1.18
   9  21   2    3.15    1.71
   9 -22  -2    0.07    0.96
  -9 -22   2   -2.22    0.97
   9  22  -2   -1.66    1.58
   9  22  -2    0.66    1.35
   8 -22  -2    2.86    1.07
  -8 -22   2    4.43    1.07
   8  22  -2    2.84    1.39
   8  22  -2    2.64    1.58
  -7 -22   2    5.01    1.01
   7 -22  -2    3.29    1.02
  -7  22   2    5.53    1.09
   7  22  -2    3.64    1.55
   7  22  -2    3.59    1.21
  -7  22   2    2.31    1.00
  -6 -22   2    1.28    0.88
   6 -22  -2   -0.42    0.92
   6  22  -2    1.11    1.35
  -6  22   2   -0.02    0.84
  -6  22   2   -0.27    0.92
   6  22  -2   -0.48    1.06
  -5 -22   2    0.65    0.85
   5  22  -2    2.83    1.10
   5  22  -2    0.70    1.20
  -5  22   2   -0.38    0.88
  -5  22   2    0.06    0.79
  -4 -22   2    5.47    0.94
   4  22  -2    8.28    1.30
  -4  22   2    7.56    1.25
  -4  22   2    5.89    0.94
   4  22  -2    6.61    1.29
  -4  22   2    6.06    1.11
   3 -22  -2    1.57    0.88
  -3 -22   2    0.57    0.75
  -3  22   2    1.66    0.72
  -3  22   2    1.52    0.86
  -3  22   2   -0.29    1.04
   3  22  -2    2.02    1.13
   3  22  -2    0.53    0.79
   3  22  -2    1.96    1.06
   2 -22  -2   10.69    1.07
  -2 -22   2    6.41    0.95
  -2  22   2   10.87    1.01
  -2  22   2    8.15    1.33
  -2  22   2    8.71    1.01
   2  22  -2    7.12    0.97
   2  22  -2    7.77    1.33
   2  22  -2    5.37    1.07
  -2  22   2    8.65    1.16
  -1 -22   2    3.31    0.82
   1 -22  -2    2.99    0.82
   1  22  -2    3.06    0.80
  -1  22   2    3.39    0.81
   1  22  -2    2.79    0.91
  -1  22   2    4.05    1.12
   1  22  -2    2.00    1.13
  -1  22   2    4.57    1.08
   0 -22   2    2.33    0.83
   0 -22  -2    2.22    0.81
   0  22   2    2.67    0.78
   0  22  -2    2.19    0.92
   0  22  -2    3.18    0.79
  -1 -22  -2    1.81    1.19
   1 -22   2    1.99    0.87
  -1 -22  -2    1.74    0.77
  -1  22  -2    0.93    1.06
  -1  22  -2   -0.27    0.41
   1  22   2    1.79    1.07
  -2 -22  -2    0.55    1.14
  -2 -22  -2    0.68    0.75
  -2  22  -2    0.43    1.06
  -2  22  -2   -0.44    0.66
   2  22   2   -0.61    1.01
  -3 -22  -2    1.64    0.79
  -3 -22  -2    1.64    1.19
  -3  22  -2    1.02    0.57
   3  22   2    0.58    1.09
  -4 -22  -2    3.08    1.25
  -4 -22  -2    2.27    0.88
   4  22   2    2.50    1.22
   4  22   2    1.59    1.12
  -4  22  -2    1.13    0.61
  -4  22  -2    1.87    0.92
  -5 -22  -2    1.61    0.94
  -5 -22  -2    1.40    1.22
   5  22   2    1.39    1.24
  -5  22  -2    2.60    0.71
  -5  22  -2    2.83    0.94
  -6 -22  -2    1.83    1.05
  -6 -22  -2    2.88    1.29
  -6  22  -2    1.03    0.89
  -6  22  -2    2.20    0.76
   6  22   2    2.09    1.35
  -7 -22  -2    2.66    1.25
   7 -22   2    0.74    0.78
  -7 -22  -2    0.72    1.05
   7  22   2    2.96    1.43
  -7  22  -2    1.73    0.73
  -7  22  -2    1.19    0.81
  -8 -22  -2    0.02    1.09
   8 -22   2   -2.03    0.77
  -8 -22  -2   -0.75    1.19
   8  22   2   -1.48    1.37
  -8 -23   2    1.63    0.96
   8 -23  -2   -0.13    0.96
   8  23  -2    3.23    1.59
   8  23  -2   -0.22    1.34
   7 -23  -2   -0.62    0.95
  -7 -23   2    0.01    0.89
   7  23  -2   -0.50    1.42
   7  23  -2   -4.17    1.07
  -7  23   2    0.52    0.94
  -7  23   2    0.34    0.93
  -6 -23   2   -0.18    0.89
   6 -23  -2   -1.36    0.96
   6  23  -2    0.10    1.14
  -6  23   2    0.36    0.99
   6  23  -2    0.75    1.36
  -6  23   2   -1.04    0.87
  -5 -23   2    0.16    0.86
  -5  23   2    0.79    0.96
  -5  23   2    1.94    0.81
   5  23  -2    1.81    1.17
   5  23  -2   -0.42    1.19
  -4 -23   2    4.31    0.91
   4  23  -2    2.49    1.18
  -4  23   2    3.20    0.85
   4  23  -2    0.69    1.12
  -4  23   2    2.85    1.04
   3 -23  -2    2.15    0.95
  -3 -23   2    1.85    0.81
  -3  23   2    0.80    0.87
   3  23  -2    0.70    1.05
  -3  23   2    2.67    0.79
   3  23  -2    1.09    1.16
   2 -23  -2   11.27    1.16
  -2 -23   2   11.57    1.12
  -2  23   2   10.99    1.27
   2  23  -2    9.42    1.23
  -2  23   2   10.18    1.07
   2  23  -2    9.06    1.06
   2  23  -2   11.75    1.48
  -1 -23   2   14.20    1.21
   1 -23  -2   12.13    1.16
   1  23  -2   12.13    1.24
  -1  23   2   11.38    1.35
   1  23  -2   11.47    1.08
   1  23  -2   13.03    1.51
   0 -23   2    0.30    0.80
   0 -23  -2    0.85    0.75
   0  23  -2    1.66    0.72
   1 -23   2    2.41    0.88
  -1 -23  -2    1.46    1.22
  -1 -23  -2    3.25    0.83
  -2 -23  -2   -0.11    0.77
  -2 -23  -2   -1.28    1.09
  -2  23  -2    0.93    0.70
  -3 -23  -2    0.07    1.18
  -3 -23  -2    0.73    0.82
  -3  23  -2    0.48    0.60
  -4 -23  -2   15.74    1.75
  -4 -23  -2   15.67    1.36
   4  23   2   18.61    1.79
  -4  23  -2   20.94    1.55
  -4  23  -2   17.01    1.34
  -5 -23  -2   17.29    1.83
  -5 -23  -2   18.32    1.52
  -5  23  -2   18.31    1.41
   5  23   2   15.49    1.79
  -5  23  -2   19.77    1.50
  -6 -23  -2    3.00    1.07
  -6 -23  -2    2.36    1.34
  -6  23  -2    4.20    0.99
   6  23   2    3.67    1.41
  -6  23  -2    2.53    0.78
  -7 -23  -2    1.34    1.23
  -7 -23  -2    0.95    1.04
   7  23   2   -1.01    1.31
  -8 -23  -2    1.19    1.11
   8 -23   2   -3.22    0.82
   8  23   2    0.09    1.48
  -8 -24   2    0.06    0.94
   8 -24  -2    0.43    1.01
   8  24  -2    0.29    1.64
   8  24  -2   -0.21    1.39
  -7 -24   2    0.71    0.89
   7 -24  -2   -0.60    0.99
  -7  24   2    0.34    0.94
  -7  24   2   -0.02    0.96
   7  24  -2    1.51    1.46
  -6 -24   2   -0.87    0.90
   6  24  -2   -0.17    1.33
  -6  24   2   -1.30    1.02
  -6  24   2    1.74    0.89
  -5 -24   2   11.82    1.24
  -5  24   2   12.85    1.39
  -5  24   2   11.91    1.21
   5  24  -2   11.45    1.69
  -4 -24   2   -0.23    0.82
  -4  24   2   -1.25    0.74
   4  24  -2    1.19    1.17
  -4  24   2    0.78    0.98
  -3 -24   2    3.43    0.88
   3 -24  -2    5.29    1.05
  -3  24   2    2.23    0.94
  -3  24   2    3.69    0.84
   3  24  -2    3.58    1.14
   2 -24  -2    0.25    0.87
  -2 -24   2    0.00    0.80
  -2  24   2    2.58    1.02
  -2  24   2    1.25    0.85
   2  24  -2    0.59    0.96
   1 -24  -2    0.15    0.79
  -1 -24   2    0.42    0.80
   1  24  -2    0.30    0.87
   0 -24   2    0.06    0.80
   0 -24  -2    0.18    0.78
  -1 -24  -2    4.28    0.90
   1 -24   2    3.18    0.94
   2 -24   2    7.95    1.15
  -2 -24  -2    7.72    1.03
  -2 -24  -2    4.27    1.36
  -2  24  -2    7.22    0.89
  -3 -24  -2    4.27    1.33
  -3 -24  -2    4.15    0.99
  -3  24  -2    3.36    0.68
  -4 -24  -2    1.33    0.88
  -4 -24  -2    2.39    1.30
   4  24   2    1.31    1.17
  -4  24  -2    0.86    0.97
  -4  24  -2    1.21    0.65
  -5 -24  -2    2.73    1.35
  -5 -24  -2    2.01    0.98
  -5  24  -2    4.10    1.06
  -5  24  -2    3.21    0.74
   5  24   2    4.35    1.35
  -6 -24  -2    0.42    0.98
  -6 -24  -2    0.23    1.27
   6  24   2   -0.82    1.31
  -6  24  -2   -0.83    0.71
  -6  24  -2   -1.51    0.89
  -7 -24  -2   -0.40    1.00
  -7 -24  -2   -0.12    1.29
   7  24   2    0.75    1.38
  -8 -24  -2    0.47    1.09
   8  24   2   -0.43    1.51
  -8 -25   2    3.46    1.04
   8 -25  -2   -1.47    1.05
   8  25  -2    0.81    1.63
  -7 -25   2    5.02    1.05
  -7  25   2    4.48    1.06
   7  25  -2    3.62    1.56
  -6 -25   2    0.99    0.95
  -6  25   2    0.58    1.06
   6  25  -2   -0.87    1.32
  -6  25   2    0.31    0.84
  -5 -25   2    0.91    0.94
  -5  25   2    0.78    1.04
   5  25  -2   -0.22    1.23
  -5  25   2   -1.89    0.84
  -4 -25   2   -0.10    0.85
   4  25  -2   -1.95    1.07
  -4  25   2    0.80    1.03
  -4  25   2   -0.04    0.81
  -3 -25   2    0.66    0.84
   3 -25  -2    2.35    1.03
  -3  25   2    0.89    0.96
  -3  25   2    0.66    0.78
   3  25  -2   -0.34    1.06
  -2 -25   2    2.65    0.87
   2 -25  -2    1.42    0.92
   2  25  -2    1.58    1.05
  -2  25   2   -0.23    0.84
  -1 -25   2   -0.05    0.81
   1 -25  -2   -0.06    0.83
   1  25  -2   -0.52    0.84
   0 -25   2    0.81    0.87
   0 -25  -2    1.37    0.84
   1 -25   2    9.94    1.20
  -1 -25  -2   11.32    1.15
  -2 -25  -2    0.35    0.82
   2 -25   2    0.42    0.95
  -2 -25  -2    0.95    1.30
  -2  25  -2   -0.01    0.72
  -3 -25  -2    2.84    0.95
  -3 -25  -2    2.99    1.35
  -3  25  -2    2.47    0.69
  -4 -25  -2   -0.22    0.89
  -4 -25  -2    0.88    1.29
   4  25   2   -1.27    1.12
  -4  25  -2   -1.38    0.94
  -4  25  -2    0.39    0.63
  -5 -25  -2    0.35    0.95
  -5 -25  -2    1.48    1.36
  -5  25  -2    1.58    0.69
  -5  25  -2    0.11    0.99
   5  25   2    1.48    1.27
  -6 -25  -2    0.44    0.97
  -6 -25  -2    0.16    1.32
  -6  25  -2    0.25    0.72
  -6  25  -2   -0.67    0.94
   6  25   2   -1.02    1.32
  -7 -25  -2    0.30    1.08
   7  25   2   -0.23    1.36
  -8 -25  -2    0.85    1.13
   8  25   2   -1.26    1.44
  -8 -26   2    0.86    0.93
   8  26  -2   -0.46    1.56
  -7 -26   2    0.63    0.95
   7  26  -2    0.97    1.49
  -6 -26   2    5.53    1.13
  -6  26   2    3.91    1.19
  -6  26   2    5.92    1.05
   6  26  -2    5.82    1.55
  -5 -26   2    0.59    0.91
   5  26  -2    0.69    1.31
  -5  26   2   -0.24    0.84
  -5  26   2   -1.10    1.04
  -4 -26   2    0.76    0.90
  -4  26   2   -0.02    0.84
   4  26  -2   -0.28    1.16
   3 -26  -2    2.47    1.05
  -3 -26   2    1.18    0.89
   3  26  -2    2.18    1.18
  -3  26   2    2.05    0.84
   2 -26  -2    1.16    0.94
  -2 -26   2    1.63    0.90
   2  26  -2   -0.08    1.00
  -2  26   2    1.20    0.91
  -1 -26   2    4.05    1.00
   1 -26  -2    6.37    1.04
   1  26  -2    4.46    1.07
   0 -26   2    0.03    0.90
   0 -26  -2    2.05    0.91
   1 -26   2    0.85    0.92
  -1 -26  -2    1.31    0.87
  -2 -26  -2   -0.09    0.84
   2 -26   2    0.07    0.93
  -2  26  -2    0.85    0.75
  -3 -26  -2    0.32    0.87
  -3 -26  -2    1.48    1.33
  -3  26  -2   -0.80    0.65
  -4 -26  -2    2.20    1.42
  -4 -26  -2    3.77    1.01
  -4  26  -2    1.33    0.70
  -4  26  -2    2.83    1.09
   4  26   2    0.74    1.22
  -5 -26  -2    0.06    1.33
  -5 -26  -2    3.52    1.04
  -5  26  -2    3.74    1.12
   5  26   2    1.22    1.31
  -5  26  -2    3.84    0.77
  -6 -26  -2    1.87    1.03
  -6  26  -2    1.25    0.99
   6  26   2    3.91    1.49
  -7 -26  -2    2.58    1.08
   7  26   2   -0.25    1.43
  -8 -26  -2   -0.17    1.11
   8  26   2    1.06    1.54
  -7 -27   2    4.30    1.11
   7  27  -2    1.04    1.57
  -6 -27   2   -0.20    0.91
   6  27  -2    1.24    1.37
  -6  27   2   -1.00    0.90
  -5 -27   2    2.08    0.98
  -5  27   2    5.28    0.96
   5  27  -2    1.41    1.36
  -4 -27   2   -0.02    0.89
  -4  27   2    0.60    0.82
   4  27  -2    1.51    1.25
  -3 -27   2    1.57    0.95
   3 -27  -2    0.60    1.03
  -3  27   2    2.07    0.86
   3  27  -2    1.51    1.18
   2 -27  -2   -0.40    0.91
  -2 -27   2    0.59    0.93
  -2  27   2   -0.56    0.90
   2  27  -2    0.32    1.00
  -1 -27   2    1.85    0.94
   1 -27  -2    1.47    0.93
   1  27  -2    0.87    1.00
   0 -27   2    2.28    0.98
   0 -27  -2    1.37    0.92
  -1 -27  -2   11.75    1.24
   1 -27   2   11.25    1.31
  -2 -27  -2    0.88    0.87
   2 -27   2    0.78    1.01
  -2  27  -2    1.59    0.86
  -3 -27  -2    2.15    0.96
  -3  27  -2   -0.34    0.70
  -4 -27  -2    3.82    1.06
   4  27   2    4.54    1.36
  -4  27  -2    3.18    1.13
  -4  27  -2    1.24    0.74
  -5 -27  -2   -2.00    0.89
  -5  27  -2    0.33    0.70
   5  27   2    0.09    1.29
  -5  27  -2    0.80    1.04
  -6 -27  -2    0.88    1.00
  -6  27  -2    1.63    1.00
   6  27   2    1.52    1.38
  -7 -27  -2    2.62    1.01
   7  27   2   -0.89    1.41
  -7 -28   2    1.30    1.02
   7  28  -2   -0.48    1.48
  -6 -28   2   -1.10    0.92
   6  28  -2    0.44    1.37
  -6  28   2   -2.38    0.87
  -5 -28   2   -1.06    0.93
  -5  28   2    0.88    0.85
   5  28  -2    2.36    1.41
  -4 -28   2   -0.60    0.90
  -4  28   2    0.75    0.83
   4  28  -2    1.11    1.28
  -3 -28   2    1.52    0.96
   3 -28  -2    2.60    1.10
  -3  28   2    0.29    0.86
   3  28  -2    0.70    1.18
  -2 -28   2    0.06    0.90
   2 -28  -2    1.64    0.99
   2  28  -2    2.05    1.13
  -2  28   2    1.10    0.97
   1 -28  -2    0.38    0.90
  -1 -28   2   -0.28    0.92
   1  28  -2   -0.51    0.97
   0 -28  -2    0.61    0.91
   0 -28   2    1.05    0.97
   1 -28   2    2.25    1.06
  -1 -28  -2    0.57    0.88
   2 -28   2    3.84    1.14
  -2 -28  -2    4.73    1.04
  -2  28  -2    6.12    0.97
  -3 -28  -2    6.28    1.13
  -3  28  -2    6.68    0.89
  -4 -28  -2   -0.72    0.93
   4  28   2    1.99    1.29
  -4  28  -2    0.54    0.72
  -5 -28  -2   -0.12    1.00
  -5  28  -2    0.50    0.67
   5  28   2   -0.59    1.31
  -6 -28  -2    0.74    0.99
  -6  28  -2   -0.81    0.99
   6  28   2    0.39    1.41
  -7 -28  -2    2.25    1.13
   7  28   2    3.22    1.58
  -7 -29   2    0.19    0.99
   7  29  -2    1.81    1.58
  -6 -29   2   -1.23    0.99
   6  29  -2   -0.71    1.38
  -5 -29   2    0.69    0.97
   5  29  -2   -0.96    1.33
  -5  29   2    1.41    0.93
  -4 -29   2   -0.36    0.95
  -4  29   2    0.24    0.85
   4  29  -2    0.17    1.25
   3 -29  -2    2.74    1.17
  -3 -29   2    3.03    1.03
   3  29  -2    3.48    1.31
  -3  29   2    2.17    0.93
  -2 -29   2    2.29    1.05
   2 -29  -2    1.33    1.04
  -2  29   2    1.12    1.01
   2  29  -2    3.49    1.16
   1 -29  -2    0.37    0.93
  -1 -29   2    0.96    0.96
   1  29  -2    1.51    1.05
   0 -29  -2   -0.57    0.92
   0 -29   2    1.12    0.98
   1 -29   2    2.02    1.06
  -1 -29  -2    0.85    0.95
  -2 -29  -2    5.78    1.12
   2 -29   2    7.08    1.24
  -2  29  -2    8.33    1.09
  -3 -29  -2    1.96    1.00
  -3  29  -2   -0.34    0.74
  -4 -29  -2    2.79    1.05
  -4  29  -2    1.68    0.75
   4  29   2    0.83    1.29
  -5 -29  -2    0.00    0.99
   5  29   2   -0.41    1.27
  -6 -29  -2   -1.46    0.97
   6  29   2    0.34    1.44
  -7 -29  -2    1.10    1.06
   7  29   2   -0.75    1.45
  -7 -30   2    0.51    1.05
   7  30  -2    1.78    1.61
  -6 -30   2    1.89    1.05
   6  30  -2    1.45    1.42
  -5 -30   2    1.89    1.04
  -5  30   2   -1.04    0.93
   5  30  -2    1.87    1.43
  -4 -30   2   -0.41    0.95
   4  30  -2   -0.29    1.30
  -4  30   2   -0.16    0.89
   3 -30  -2    2.16    1.16
  -3 -30   2    2.63    1.04
  -3  30   2    0.71    0.92
   3  30  -2    0.07    1.22
  -2 -30   2    1.59    1.00
   2 -30  -2    0.72    1.05
   2  30  -2    2.12    1.14
  -2  30   2    0.40    1.01
  -1 -30   2    0.97    1.02
   1 -30  -2   -1.47    0.93
   1  30  -2   -0.99    1.04
   0 -30  -2    2.55    1.07
   0 -30   2    3.24    1.07
   0  30  -2    1.52    1.01
  -1 -30  -2    1.94    1.03
   1 -30   2    0.92    1.07
  -2 -30  -2    1.61    0.99
   2 -30   2    2.49    1.13
  -2  30  -2    0.39    0.96
  -3 -30  -2   -1.26    0.93
  -3  30  -2    0.57    0.78
  -4 -30  -2    1.77    1.05
  -4  30  -2   -0.76    0.75
   4  30   2    1.27    1.36
  -5 -30  -2   -0.15    1.00
   5  30   2   -1.93    1.27
  -6 -30  -2   -0.03    1.04
   6  30   2    2.00    1.50
  -6 -31   2    0.06    1.01
   6  31  -2   -0.85    1.40
  -5 -31   2    4.58    1.11
  -5  31   2   -0.05    0.99
   5  31  -2    2.05    1.47
  -4 -31   2    1.95    1.02
  -4  31   2   -1.14    0.93
   4  31  -2    3.02    1.40
  -3 -31   2    1.45    1.01
   3 -31  -2    0.52    1.13
  -3  31   2   -0.79    0.89
   3  31  -2    0.27    1.28
   2 -31  -2    4.10    1.18
  -2 -31   2    3.34    1.10
   2  31  -2   -0.03    1.14
   1 -31  -2    3.26    1.13
  -1 -31   2    1.94    1.06
   1  31  -2    1.25    1.12
   0 -31   2    0.68    1.01
   0 -31  -2    0.20    0.99
   0  31  -2   -1.95    0.95
   1 -31   2   -0.09    1.11
  -1 -31  -2    0.15    1.00
  -2 -31  -2    2.24    1.08
   2 -31   2    1.85    1.16
  -2  31  -2    0.30    1.02
  -3 -31  -2    9.25    1.28
  -3  31  -2    5.62    0.95
  -4 -31  -2    1.75    1.04
  -4  31  -2    0.67    0.80
   4  31   2    1.65    1.37
  -5 -31  -2    0.09    1.02
   5  31   2    0.05    1.31
  -6 -31  -2    1.13    1.10
   6  31   2    0.70    1.51
  -6 -32   2   -0.57    1.03
   6  32  -2    1.00    1.50
  -5 -32   2   -0.72    0.96
   5  32  -2    0.79    1.42
  -4 -32   2    0.38    1.04
  -4  32   2   -2.77    0.91
   4  32  -2    0.08    1.27
   3 -32  -2    0.91    1.16
  -3 -32   2   -0.81    1.03
   3  32  -2   -0.70    1.22
   2 -32  -2    8.63    1.37
  -2 -32   2    8.47    1.32
   2  32  -2    8.77    1.45
  -1 -32   2   -0.15    1.01
   1 -32  -2   -0.46    1.07
   1  32  -2    1.79    1.15
   0 -32  -2   14.61    1.50
   0 -32   2   12.37    1.45
   0  32  -2   12.44    1.45
   1 -32   2   -0.79    1.12
  -1 -32  -2   -0.32    1.03
  -2 -32  -2   -1.14    0.97
   2 -32   2   -0.24    1.09
  -2  32  -2   -1.94    1.01
  -3 -32  -2    0.28    0.98
   3  32   2    1.14    1.25
  -3  32  -2   -0.88    0.80
  -4 -32  -2    0.65    1.01
   4  32   2    1.64    1.37
  -5 -32  -2    0.18    1.04
   5  32   2   -1.16    1.34
  -6 -32  -2    0.89    1.16
   6  32   2   -0.84    1.45
  -5 -33   2    0.07    1.05
   5  33  -2   -0.72    1.34
  -4 -33   2    1.69    1.13
   4  33  -2    1.38    1.40
  -3 -33   2   -0.37    1.07
   3 -33  -2    0.90    1.15
   3  33  -2    1.99    1.37
  -2 -33   2    2.37    1.16
   2 -33  -2    2.77    1.18
   2  33  -2    2.91    1.28
   1 -33  -2    2.03    1.16
  -1 -33   2    2.59    1.13
   1  33  -2    3.48    1.22
   0 -33  -2    3.36    1.12
   0 -33   2   -0.19    1.05
   0  33  -2    0.22    1.07
  -1 -33  -2    1.02    1.10
   1 -33   2   -1.77    1.07
  -2 -33  -2    1.35    1.05
   2 -33   2    1.23    1.16
  -3 -33  -2    3.16    1.14
   3  33   2    1.01    1.31
  -3  33  -2    0.60    0.84
  -4 -33  -2    1.00    1.07
   4  33   2    2.03    1.42
  -5 -33  -2   -1.02    1.06
   5  33   2    0.11    1.41
  -5 -34   2    1.20    1.10
   5  34  -2    0.96    1.49
  -4 -34   2    0.43    1.08
   4  34  -2    1.67    1.37
  -3 -34   2    1.45    1.14
   3 -34  -2    1.12    1.18
   3  34  -2    1.94    1.36
  -2 -34   2    5.18    1.23
   2 -34  -2    3.86    1.24
   2  34  -2    6.46    1.41
  -1 -34   2   -1.09    1.01
   1 -34  -2   -0.92    1.05
   1  34  -2    1.83    1.15
   0 -34  -2    7.44    1.30
   0 -34   2    8.01    1.35
   0  34  -2    7.48    1.29
  -1 -34  -2    1.92    1.11
   1 -34   2   -1.44    1.09
   2 -34   2    3.65    1.23
  -2 -34  -2    1.60    1.08
  -2  34  -2   -2.07    1.10
  -3 -34  -2   -0.80    0.97
   3  34   2    1.54    1.33
  -4 -34  -2    0.28    1.05
   4  34   2    0.85    1.37
  -5 -34  -2    0.68    1.14
   5  34   2    0.03    1.45
  -4 -35   2    0.61    1.16
   4  35  -2   -1.48    1.32
  -3 -35   2    0.86    1.15
   3 -35  -2    1.80    1.25
   3  35  -2    0.96    1.34
  -2 -35   2    3.13    1.15
   2 -35  -2    3.55    1.29
   2  35  -2    2.79    1.30
   1 -35  -2   -0.76    1.04
  -1 -35   2    0.39    1.10
   1  35  -2   -1.08    1.14
   0 -35   2   -0.28    1.12
   0 -35  -2   -2.47    1.03
   0  35  -2    0.37    1.08
   1 -35   2    2.04    1.16
  -1 -35  -2    0.73    1.08
  -1  35  -2   -0.30    1.01
  -2 -35  -2    3.31    1.18
  -3 -35  -2    1.49    1.11
   3  35   2    0.21    1.31
  -4 -35  -2    1.76    1.11
   4  35   2    1.04    1.42
  -4 -36   2    0.22    1.13
   4  36  -2   -2.32    1.29
  -3 -36   2    6.82    1.37
   3 -36  -2    7.37    1.41
   3  36  -2    5.62    1.51
   2 -36  -2   -0.11    1.19
  -2 -36   2    1.39    1.15
   2  36  -2    1.04    1.26
   1 -36  -2    1.19    1.13
  -1 -36   2    0.78    1.20
   1  36  -2    2.56    1.23
   0 -36  -2   -0.79    1.06
   0 -36   2   -0.01    1.15
   0  36  -2    0.04    1.07
  -1 -36  -2    2.31    1.19
   1 -36   2    3.84    1.27
  -1  36  -2    1.84    1.09
  -2 -36  -2    0.71    1.11
  -3 -36  -2    1.04    1.15
   3  36   2    0.05    1.38
  -4 -36  -2    3.07    1.22
   4  36   2    3.80    1.59
   3 -37  -2    4.53    1.38
  -3 -37   2    3.75    1.32
   3  37  -2    0.66    1.41
  -2 -37   2   -0.08    1.21
   2 -37  -2   -1.69    1.20
   2  37  -2    1.71    1.35
   1 -37  -2    2.26    1.18
  -1 -37   2   -0.33    1.19
   1  37  -2   -1.05    1.16
   0 -37  -2   -0.94    1.04
   0 -37   2    2.07    1.20
   0  37  -2    0.46    1.10
  -1 -37  -2    2.45    1.20
   1 -37   2    1.76    1.23
  -1  37  -2   -1.10    1.05
  -2 -37  -2   -0.52    1.19
  -3 -37  -2   -1.14    1.11
   3  37   2   -1.37    1.34
   2 -38  -2    0.29    1.28
  -2 -38   2    1.01    1.22
   2  38  -2    0.94    1.33
  -1 -38   2    0.31    1.18
   1 -38  -2   -1.67    1.12
   1  38  -2    1.18    1.21
   0 -38  -2    1.34    1.16
   0 -38   2   -0.12    1.16
   0  38  -2   -0.73    1.12
  -1 -38  -2    5.27    1.33
   1 -38   2    4.11    1.39
  -1  38  -2    1.76    1.15
  -2 -38  -2   -1.41    1.18
  -1 -39   2    0.89    1.19
   1 -39  -2   -1.40    1.20
   1  39  -2   -1.05    1.19
   0 -39   2    0.52    1.25
   0 -39  -2    2.87    1.27
   0  39  -2    0.53    1.19
   1 -39   2    0.32    1.25
  -1 -39  -2    1.10    1.19
  -1  39  -2   -0.54    1.08
  10   0  -3    1.77    0.77
 -10   0   3    0.27    0.96
  10   0  -3    0.33    1.28
  -9   0   3   39.36    2.33
   9   0  -3   37.64    2.00
   9   0  -3   41.29    2.89
   8   0  -3   -1.13    1.18
  -8   0   3   -0.59    0.88
   8   0  -3   -0.39    0.73
   7   0  -3   16.23    1.25
   7   0  -3   17.05    1.63
  -7   0   3   16.06    1.33
   6   0  -3    0.89    0.72
  -6   0   3    1.32    0.77
   6   0  -3    0.92    1.01
  -6   0   3   -0.31    0.85
   5   0  -3   24.62    1.90
   5   0  -3   22.43    1.41
  -5   0   3   24.19    1.41
  -5   0   3   22.68    1.49
  -5   0   3   21.71    1.88
   4   0  -3   -1.17    0.63
  -4   0   3   -0.30    0.60
   4   0  -3    0.55    0.83
  -4   0   3   -1.24    0.62
  -4   0   3   -0.92    0.75
  -3   0   3  209.54    7.92
   3   0  -3  202.24    7.92
  -3   0   3  205.67    8.63
  -3   0   3  201.59    7.82
   2   0  -3   -1.11    0.40
  -2   0   3   -1.19    0.66
  -2   0   3   -0.75    0.60
  -2   0   3   -0.33    0.36
   2   0  -3   -1.19    0.64
   2   0  -3   -1.44    0.62
   1   0  -3    4.84    0.60
  -1   0   3    3.55    0.48
  -1   0   3    4.47    0.60
   1   0  -3    4.62    0.51
   1   0  -3    4.47    0.55
   0   0  -3   -0.13    0.37
   0   0   3    0.01    0.31
   0   0   3    0.23    0.42
   0   0  -3   -0.30    0.38
   0   0   3    0.38    0.37
   0   0  -3    0.01    0.28
   0   0  -3    0.33    0.29
   1   0   3    0.05    0.43
  -1   0  -3    0.02    0.41
  -1   0  -3    0.47    0.52
   1   0   3   -0.20    0.54
  -2   0  -3   -0.77    0.45
   2   0   3    0.30    0.64
  -2   0  -3    1.14    0.67
   2   0   3   -0.95    0.44
  -3   0  -3   10.33    0.99
  -3   0  -3    9.79    0.91
   3   0   3    8.86    0.88
  -4   0  -3    0.33    0.79
   4   0   3    0.54    0.65
   4   0   3    0.00    0.71
  -4   0  -3   -0.48    0.65
  -5   0  -3    0.34    0.68
   5   0   3   -0.58    0.80
  -5   0  -3   -1.23    0.85
   5   0   3    0.27    0.66
  -6   0  -3   -0.78    0.93
  -6   0  -3    0.22    0.65
   6   0   3   -0.59    0.87
  -7   0  -3   23.73    1.95
   7   0   3   25.51    2.17
  -7   0  -3   27.05    1.75
  -8   0  -3    0.31    0.77
   8   0   3    0.67    1.16
  -8   0  -3   -1.95    1.11
  -9   0  -3    1.38    0.81
  -9   0  -3    0.92    1.21
   9   0   3    0.39    1.27
  10   0   3    0.26    1.28
 -10   0  -3   -0.62    1.25
  10  -1  -3    2.04    0.78
 -10  -1   3    3.11    1.00
  10  -1  -3    1.46    1.38
  10   1  -3    2.74    0.79
 -10   1   3    2.35    0.99
  10   1  -3    2.66    1.45
   9  -1  -3    0.27    0.71
   9  -1  -3   -0.91    1.19
  -9  -1   3    0.93    0.98
  -9   1   3    0.88    1.01
   9   1  -3   -1.16    1.28
   9   1  -3    1.56    0.79
   8  -1  -3    1.53    1.16
  -8  -1   3   -1.19    0.81
   8  -1  -3    1.60    0.73
   8   1  -3    0.48    0.77
  -8   1   3   -0.90    0.93
   8   1  -3   -0.94    1.21
  -7  -1   3    2.52    0.88
   7  -1  -3    1.84    0.74
   7  -1  -3    2.62    1.17
  -7   1   3    1.17    1.00
   7   1  -3    1.58    0.77
  -7   1   3    2.15    0.88
   7   1  -3    1.91    1.15
  -6  -1   3    3.34    0.81
   6  -1  -3    1.63    1.03
  -6  -1   3    1.85    0.96
   6  -1  -3    3.47    0.76
  -6   1   3    2.55    0.82
  -6   1   3    3.92    0.74
   6   1  -3    5.66    1.17
   6   1  -3    3.63    0.79
  -6   1   3    3.54    0.99
   5  -1  -3   -0.19    0.90
   5  -1  -3    0.91    0.69
  -5  -1   3   -0.27    0.82
  -5  -1   3    1.87    0.71
  -5  -1   3    0.60    0.69
  -5   1   3    0.42    0.81
   5   1  -3   -0.80    0.91
  -5   1   3    0.45    0.66
  -5   1   3   -1.36    0.68
   5   1  -3    1.18    0.74
   4  -1  -3    8.15    0.86
  -4  -1   3    7.40    0.84
   4  -1  -3    5.67    1.00
  -4  -1   3    7.04    0.98
  -4  -1   3    7.78    0.77
   4   1  -3    6.50    0.84
  -4   1   3    6.95    0.77
  -4   1   3    7.10    0.96
   4   1  -3    5.83    1.01
  -3  -1   3    0.61    0.69
   3  -1  -3    1.71    0.80
  -3  -1   3    0.96    0.77
   3  -1  -3    1.14    0.67
   3   1  -3    0.46    0.80
   3   1  -3    1.66    0.71
  -3   1   3    0.87    0.65
  -3   1   3    1.80    0.77
   2  -1  -3  981.47   39.52
   2  -1  -3  960.87   36.68
  -2  -1   3  969.34   36.69
   2  -1  -3 1000.00   38.80
  -2  -1   3  969.70   39.53
  -2  -1   3  957.60   36.50
  -2   1   3  998.09   39.87
   2   1  -3  976.19   37.02
   2   1  -3  959.53   39.87
  -2   1   3  966.65   37.00
   2   1  -3  991.20   39.13
  -2   1   3  998.41   39.14
  -1  -1   3    2.85    0.50
   1  -1  -3    3.07    0.51
   1  -1  -3    3.48    0.57
  -1  -1   3    3.77    0.51
  -1  -1   3    3.57    0.59
   1  -1  -3    2.86    0.49
   1   1  -3    2.91    0.52
  -1   1   3    3.28    0.57
   1   1  -3    4.06    0.60
  -1   1   3    2.95    0.47
   1   1  -3    3.27    0.47
   0  -1  -3    0.09    0.38
   0  -1  -3    0.12    0.39
   0  -1   3    0.22    0.31
   0  -1  -3    0.25    0.30
   0  -1  -3    0.40    0.32
   0  -1   3    0.10    0.44
   0  -1   3    0.52    0.41
   0   1   3   -0.23    0.34
   0   1  -3   -0.03    0.29
   0   1   3    0.06    0.33
   0   1   3    0.52    0.32
   0   1   3    0.10    0.44
   0   1  -3    0.35    0.40
   0   1  -3   -0.18    0.39
  -1  -1  -3    3.22    0.54
   1  -1   3    3.78    0.62
  -1  -1  -3    4.16    0.50
  -1  -1  -3    4.63    0.61
   1  -1   3    4.52    0.48
   1   1   3    4.19    0.60
   1   1   3    4.43    0.63
  -1   1  -3    3.61    0.47
   1   1   3    3.29    0.51
  -1   1  -3    4.24    0.60
  -2  -1  -3  369.56   13.63
  -2  -1  -3  354.17   14.44
   2  -1   3  363.27   14.44
   2  -1   3  354.42   13.51
  -2  -1  -3  348.39   13.54
   2   1   3  347.77   13.40
  -2   1  -3  348.56   14.29
  -2   1  -3  358.93   13.37
   2   1   3  361.15   14.29
  -3  -1  -3   63.80    2.81
   3  -1   3   63.55    2.89
   3  -1   3   58.92    2.82
  -3  -1  -3   63.74    2.83
   3   1   3   63.71    2.99
   3   1   3   63.17    2.61
  -3   1  -3   65.82    2.91
   3   1   3   63.01    2.86
   4  -1   3   28.44    1.84
  -4  -1  -3   29.60    1.85
  -4  -1  -3   31.41    1.69
  -4   1  -3   28.59    1.61
   4   1   3   28.69    1.37
   4   1   3   26.80    1.85
   4   1   3   30.06    1.62
  -5  -1  -3    1.11    0.70
  -5  -1  -3    0.53    0.89
   5  -1   3   -0.09    0.81
  -5   1  -3   -0.77    0.89
   5   1   3    0.50    0.84
  -5   1  -3    0.96    0.68
   5   1   3    1.35    0.50
   5   1   3    1.85    0.70
  -6  -1  -3    6.43    0.87
  -6  -1  -3    6.32    1.13
   6  -1   3    7.28    1.11
  -6   1  -3    6.91    0.87
  -6   1  -3    6.92    1.15
   6   1   3    7.24    1.16
  -7  -1  -3   11.08    1.03
   7  -1   3   10.40    1.35
  -7  -1  -3    8.75    1.33
  -7   1  -3   11.17    1.07
  -7   1  -3    8.86    1.34
   7   1   3   13.71    1.45
   8  -1   3    3.51    1.19
  -8  -1  -3    1.54    1.16
  -8  -1  -3    0.74    0.79
  -8   1  -3   -0.21    1.14
  -8   1  -3   -0.39    0.77
   8   1   3    2.27    1.25
   9  -1   3   13.10    1.64
  -9  -1  -3   13.95    1.18
  -9  -1  -3   10.81    1.57
  -9   1  -3   13.39    1.15
   9   1   3   11.39    1.67
  -9   1  -3   12.41    1.63
  10  -1   3    0.64    1.31
 -10  -1  -3    0.79    1.07
  10   1   3    0.82    1.32
 -10   1  -3    1.27    1.27
 -10  -2   3    1.78    0.96
  10  -2  -3   -0.87    0.70
  10  -2  -3    1.10    1.31
 -10   2   3    2.22    1.10
  10   2  -3    1.86    1.43
  10   2  -3    1.77    0.79
   9  -2  -3    9.21    0.98
  -9  -2   3    7.78    1.18
   9  -2  -3    7.38    1.40
   9   2  -3   10.10    1.65
   9   2  -3    7.70    1.02
  -9   2   3    9.39    1.34
   8  -2  -3    0.84    0.76
  -8  -2   3    0.10    0.87
   8  -2  -3   -0.56    1.09
  -8   2   3    0.24    0.95
   8   2  -3    0.93    0.79
   8   2  -3   -0.56    1.23
   7  -2  -3    2.07    1.05
   7  -2  -3    0.10    0.68
  -7  -2   3    0.43    0.80
   7   2  -3    1.45    0.80
  -7   2   3    0.64    0.96
   7   2  -3   -1.76    1.07
  -7   2   3   -0.31    0.82
   6  -2  -3    0.06    0.90
  -6  -2   3    0.13    0.89
  -6  -2   3    0.17    0.71
   6  -2  -3    1.17    0.70
   6   2  -3    2.13    0.80
  -6   2   3   -0.49    0.64
   6   2  -3   -1.16    0.99
  -6   2   3    0.01    0.83
  -6   2   3   -0.28    0.76
   5  -2  -3    0.78    0.91
  -5  -2   3    2.43    0.89
  -5  -2   3    1.16    0.69
   5  -2  -3    1.62    0.71
  -5   2   3    2.68    0.92
  -5   2   3    2.45    0.67
   5   2  -3    1.76    0.95
   5   2  -3    3.56    0.79
   4  -2  -3    6.53    0.99
  -4  -2   3    8.45    0.78
   4  -2  -3    8.82    0.83
  -4  -2   3   10.45    0.90
  -4  -2   3    8.45    1.02
   4   2  -3    8.47    1.10
   4   2  -3    7.76    0.93
  -4   2   3    7.90    0.79
  -4   2   3    9.25    1.01
  -3  -2   3   39.12    2.26
   3  -2  -3   38.84    1.89
   3  -2  -3   40.58    2.15
  -3  -2   3   40.21    1.94
  -3  -2   3   41.92    1.78
   3  -2  -3   39.62    1.77
  -3   2   3   40.05    1.86
   3   2  -3   40.91    1.95
  -3   2   3   38.99    2.23
   3   2  -3   42.22    2.33
   2  -2  -3    6.53    0.78
   2  -2  -3    8.15    0.81
  -2  -2   3    6.60    0.80
  -2  -2   3    7.57    0.50
   2  -2  -3    7.21    0.62
   2   2  -3    7.09    0.52
  -2   2   3    7.59    0.78
  -2   2   3    6.23    0.60
   2   2  -3    7.04    0.87
  -2   2   3    7.81    0.80
   2   2  -3    7.47    0.85
   2   2  -3    7.52    0.59
  -1  -2   3    6.81    0.43
  -1  -2   3    7.04    0.67
   1  -2  -3    7.40    0.66
   1  -2  -3    6.89    0.46
   1  -2  -3    6.82    0.60
  -1  -2   3    6.72    0.70
   1  -2  -3    6.42    0.61
  -1   2   3    8.98    0.79
   1   2  -3    6.74    0.43
  -1   2   3    6.98    0.47
  -1   2   3    6.46    0.59
  -1   2   3    7.48    0.67
   1   2  -3    7.20    0.65
   1   2  -3    6.00    0.68
   1   2  -3    7.43    0.60
   0  -2  -3    3.41    0.44
   0  -2  -3    3.24    0.39
   0  -2   3    3.75    0.41
   0  -2   3    3.78    0.54
   0  -2  -3    3.69    0.51
   0  -2  -3    4.29    0.53
   0   2  -3    3.44    0.50
   0   2  -3    3.91    0.53
   0   2   3    3.15    0.41
   0   2   3    3.59    0.56
   0   2   3    3.20    0.42
   0   2  -3    3.76    0.39
   1  -2   3    1.52    0.46
  -1  -2  -3    2.14    0.51
  -1  -2  -3    2.54    0.51
   1  -2   3    2.05    0.60
  -1  -2  -3    2.89    0.57
  -1   2  -3    2.51    0.59
   1   2   3    2.13    0.54
  -1   2  -3    1.93    0.46
   1   2   3    2.49    0.57
   1   2   3    2.55    0.59
  -2  -2  -3  127.27    5.27
   2  -2   3  135.96    5.19
  -2  -2  -3  137.58    5.70
  -2  -2  -3  143.32    5.38
   2   2   3  126.92    5.20
  -2   2  -3  135.20    5.59
   2   2   3  138.87    5.58
  -2   2  -3  134.73    5.12
  -3  -2  -3    2.50    0.78
  -3  -2  -3    0.90    0.68
   3  -2   3    0.26    0.58
   3   2   3    0.14    0.70
   3   2   3    0.56    0.53
   3   2   3   -0.26    0.65
  -3   2  -3    0.43    0.68
   4  -2   3    1.35    0.71
  -4  -2  -3    1.72    0.84
  -4  -2  -3    0.87    0.70
  -4   2  -3    0.65    0.66
   4   2   3    0.63    0.74
   4   2   3    0.62    0.51
   4   2   3    0.50    0.65
  -5  -2  -3    0.77    0.92
   5  -2   3   -0.44    0.77
  -5  -2  -3    0.37    0.68
  -5   2  -3    1.37    0.72
   5   2   3   -0.75    0.64
   5   2   3    0.50    0.54
   5   2   3   -0.39    0.84
   6  -2   3    2.73    0.93
  -6  -2  -3    2.89    0.76
  -6  -2  -3    2.26    1.03
   6   2   3    4.61    0.75
   6   2   3    4.44    0.63
  -6   2  -3    3.43    0.76
  -6   2  -3    1.97    1.02
   6   2   3    2.83    1.03
  -7  -2  -3    2.23    1.07
  -7  -2  -3    1.98    0.79
   7  -2   3    2.51    1.06
   7   2   3    2.59    0.60
  -7   2  -3    1.06    1.05
   7   2   3    3.20    1.15
   7   2   3    2.60    0.56
  -7   2  -3    1.40    0.75
  -8  -2  -3    1.62    1.18
   8  -2   3    2.78    1.18
  -8  -2  -3    1.60    0.82
  -8   2  -3   -0.41    1.17
   8   2   3    1.09    1.20
  -8   2  -3    1.61    0.80
   9  -2   3   14.37    1.69
  -9  -2  -3   18.00    1.56
  -9  -2  -3   13.70    1.49
  -9   2  -3   14.98    1.19
   9   2   3   14.44    1.81
  -9   2  -3   10.64    1.58
  10  -2   3    1.75    1.25
 -10  -2  -3    1.59    1.11
  10   2   3    1.18    1.37
 -10   2  -3    0.23    1.30
 -10  -3   3    1.65    0.95
  10  -3  -3    1.28    1.42
  10   3  -3    3.19    1.52
  10   3  -3    1.06    0.81
 -10   3   3    1.16    1.08
  -9  -3   3   10.01    1.25
   9  -3  -3   12.10    1.55
   9  -3  -3   14.99    1.12
   9   3  -3   13.28    1.21
   9   3  -3   13.16    1.82
  -9   3   3   13.23    1.42
  -8  -3   3    0.53    0.85
   8  -3  -3    0.24    1.04
   8  -3  -3    0.88    0.75
   8   3  -3    0.81    1.24
  -8   3   3    0.66    0.96
   8   3  -3    1.47    0.84
   7  -3  -3    6.13    1.14
  -7  -3   3    5.85    0.94
   7  -3  -3    7.07    0.86
  -7   3   3    4.54    1.00
  -7   3   3    6.55    0.80
  -7   3   3    5.69    1.14
   7   3  -3    5.39    1.30
   7   3  -3    6.37    0.95
   6  -3  -3    0.81    0.66
  -6  -3   3    0.72    0.71
  -6  -3   3    1.88    0.95
   6  -3  -3    1.37    0.89
  -6   3   3    0.38    0.85
   6   3  -3    1.02    0.79
   6   3  -3    1.30    1.06
  -6   3   3   -0.06    0.64
  -5  -3   3   27.58    1.58
  -5  -3   3   29.44    2.25
   5  -3  -3   27.53    1.90
   5  -3  -3   29.21    1.54
   5   3  -3   27.38    2.10
   5   3  -3   29.27    1.63
  -5   3   3   26.03    1.99
  -5   3   3   27.53    1.48
   4  -3  -3   -0.31    0.76
  -4  -3   3   -0.44    0.55
  -4  -3   3    1.45    0.81
   4  -3  -3    0.48    0.63
   4   3  -3    1.37    0.87
  -4   3   3   -0.03    0.73
   4   3  -3   -0.26    0.72
  -4   3   3    0.09    0.55
   3  -3  -3    6.05    0.83
  -3  -3   3    5.23    0.81
   3  -3  -3    5.18    0.75
  -3  -3   3    4.32    0.59
  -3  -3   3    3.28    0.85
   3  -3  -3    6.37    0.57
   3   3  -3    5.52    0.87
  -3   3   3    6.09    0.59
  -3   3   3    7.18    0.85
   3   3  -3    5.66    0.64
   3   3  -3    4.94    0.92
  -3   3   3    6.33    0.73
  -2  -3   3  335.04   12.75
   2  -3  -3  333.11   12.89
  -2  -3   3  334.88   12.92
   2  -3  -3  351.51   13.60
   2  -3  -3  338.39   13.89
   2   3  -3  334.76   12.74
   2   3  -3  344.46   13.92
   2   3  -3  335.82   12.91
  -2   3   3  334.52   12.86
  -2   3   3  348.84   13.58
  -2   3   3  328.10   12.74
  -2   3   3  339.38   13.87
   1  -3  -3   34.30    1.42
   1  -3  -3   35.03    1.69
  -1  -3   3   33.25    1.62
  -1  -3   3   32.86    1.39
   1  -3  -3   35.64    1.68
  -1  -3   3   37.15    1.79
   1  -3  -3   34.74    1.64
   1   3  -3   38.61    1.80
  -1   3   3   38.40    1.73
   1   3  -3   36.03    1.68
   1   3  -3   33.17    1.43
  -1   3   3   35.99    1.67
  -1   3   3   36.12    1.47
  -1   3   3   35.21    1.72
   0  -3  -3   12.07    0.99
   0  -3  -3   10.89    0.87
   0   3   3   -0.18    0.14
   0   3   3   -0.55    0.11
   1  -3   3   78.50    3.15
  -1  -3  -3   78.42    3.45
   1  -3   3   86.08    3.29
  -1  -3  -3   79.11    3.21
  -1  -3  -3   75.16    3.19
   1   3   3   73.37    3.31
  -1   3  -3   80.48    3.04
   1   3   3   76.75    3.12
   1   3   3   75.77    3.09
  -2  -3  -3   20.72    1.35
   2  -3   3   13.62    0.84
   2  -3   3   14.48    1.00
  -2  -3  -3   14.61    1.29
   2   3   3   16.49    1.18
  -2   3  -3   14.64    0.82
  -2   3  -3   13.46    1.26
   2   3   3   15.45    1.13
  -3  -3  -3   57.10    2.66
   3  -3   3   56.00    2.58
  -3  -3  -3   53.28    2.51
   3   3   3   53.24    2.50
  -3   3  -3   57.35    2.56
   3   3   3   53.87    2.65
   3   3   3   49.91    2.30
   3   3   3   53.93    2.48
  -4  -3  -3    2.39    0.72
   4  -3   3    1.08    0.68
  -4  -3  -3    1.79    0.82
   4   3   3    1.82    0.80
   4   3   3    0.95    0.57
  -4   3  -3    0.59    0.68
   4   3   3    1.48    0.69
  -5  -3  -3   41.34    2.23
  -5  -3  -3   46.46    2.32
   5  -3   3   42.15    2.35
  -5   3  -3   44.35    2.18
   5   3   3   39.27    1.98
   5   3   3   41.73    2.49
   5   3   3   44.97    2.14
  -5   3  -3   44.02    2.28
   6  -3   3   -0.53    0.85
  -6  -3  -3    1.84    0.73
  -6  -3  -3   -0.38    0.92
   6   3   3    0.85    0.99
  -6   3  -3    0.80    0.72
   6   3   3    0.04    0.65
  -6   3  -3   -0.92    0.69
   6   3   3    0.24    0.60
  -7  -3  -3   11.45    1.08
   7  -3   3   11.15    1.34
  -7  -3  -3   10.53    1.31
   7   3   3   10.92    1.41
   7   3   3   10.97    1.02
   7   3   3   10.56    0.88
   7   3   3    9.95    0.85
  -7   3  -3    9.77    1.36
  -7   3  -3   10.64    1.04
  -8  -3  -3    0.15    0.76
   8  -3   3   -2.53    1.02
  -8  -3  -3    0.28    0.98
   8   3   3   -1.75    1.15
  -8   3  -3    0.21    0.78
   8   3   3   -0.51    0.57
  -8   3  -3    0.92    1.17
  -9  -3  -3   -0.55    0.76
   9  -3   3    1.31    1.23
  -9  -3  -3    1.36    1.07
  -9   3  -3   -0.24    1.26
   9   3   3    1.80    1.37
  -9   3  -3    1.00    0.80
 -10  -3  -3    0.74    1.03
  10  -3   3    0.42    1.26
  10   3   3    0.41    1.42
 -10   3  -3   -1.20    1.27
  10  -4  -3    3.20    1.36
 -10  -4   3    2.24    0.99
  10   4  -3    1.76    1.50
  10   4  -3    1.47    0.86
 -10   4   3    1.87    1.18
   9  -4  -3   -0.23    0.73
   9  -4  -3   -0.52    1.13
  -9  -4   3   -1.43    0.89
   9   4  -3    1.47    0.85
   9   4  -3   -0.76    1.41
  -9   4   3   -0.34    1.04
  -8  -4   3    3.41    0.91
   8  -4  -3    2.04    0.75
   8  -4  -3    2.48    1.13
  -8   4   3    3.70    1.06
   8   4  -3    4.95    1.43
   8   4  -3    1.58    0.90
   7  -4  -3    8.00    1.22
  -7  -4   3    8.05    1.00
   7  -4  -3    8.50    0.91
  -7   4   3    9.48    0.88
   7   4  -3    7.76    1.40
   7   4  -3    7.98    1.04
  -7   4   3    7.96    1.23
  -6  -4   3    6.26    1.10
   6  -4  -3    6.30    0.82
   6  -4  -3    6.45    1.10
  -6  -4   3    5.47    0.86
  -6   4   3    6.83    0.80
   6   4  -3    7.22    0.99
   6   4  -3    7.34    1.25
  -6   4   3    7.02    1.07
   5  -4  -3   -0.76    0.80
   5  -4  -3   -1.21    0.63
  -5  -4   3   -0.39    0.63
  -5  -4   3    0.15    0.83
   5   4  -3   -0.19    0.98
  -5   4   3   -0.91    0.79
  -5   4   3   -1.24    0.57
   5   4  -3   -0.84    0.78
  -4  -4   3   27.73    1.47
   4  -4  -3   28.63    1.58
  -4  -4   3   28.98    2.01
   4  -4  -3   28.45    1.81
  -4   4   3   29.02    1.43
   4   4  -3   30.81    1.65
  -4   4   3   29.33    1.46
   4   4  -3   26.59    1.54
   4   4  -3   29.90    2.02
  -4   4   3   23.36    1.82
  -3  -4   3    2.78    0.76
  -3  -4   3    2.44    0.53
   3  -4  -3    2.24    0.76
   3  -4  -3    2.53    0.57
   3  -4  -3    1.93    0.70
  -3   4   3    2.79    0.73
  -3   4   3    1.82    0.53
   3   4  -3    1.65    0.79
   3   4  -3    0.92    0.84
  -3   4   3    3.55    0.65
   3   4  -3    1.45    0.54
  -2  -4   3  311.89   11.93
   2  -4  -3  326.50   13.01
   2  -4  -3  318.65   12.74
  -2  -4   3  309.73   12.10
   2  -4  -3  315.58   12.08
  -2   4   3  308.30   11.86
  -2   4   3  300.29   11.96
   2   4  -3  328.02   12.04
   2   4  -3  306.38   11.85
  -2   4   3  319.35   12.91
  -2   4   3  321.89   12.65
   2   4  -3  314.67   12.96
  -1  -4   3   28.33    1.46
  -1  -4   3   27.64    1.24
   1  -4  -3   27.55    1.49
  -1  -4   3   32.23    1.66
   1  -4  -3   27.42    1.47
   1  -4  -3   30.51    1.51
   1  -4  -3   28.15    1.24
   1   4  -3   29.19    1.57
  -1   4   3   28.12    1.25
   1   4  -3   29.84    1.25
  -1   4   3   27.89    1.51
   1   4  -3   29.47    1.51
  -1   4   3   27.97    1.54
  -1   4   3   33.03    1.60
   0  -4  -3  230.64    9.00
   0  -4  -3  233.10    9.65
   0  -4  -3  239.74    9.11
   0  -4   3  239.29    9.09
   0  -4   3  246.65    9.72
   0   4   3  245.03    9.94
   0   4  -3  257.61   10.00
   0   4  -3  236.73    9.35
   0   4   3  239.98    9.28
  -1  -4  -3   43.80    2.19
  -1  -4  -3   45.51    1.99
  -1  -4  -3   45.70    2.03
   1  -4   3   44.44    1.92
   1   4   3   44.98    2.01
   1   4   3   46.67    2.20
   1   4   3   43.30    1.95
  -1   4  -3   43.24    1.90
  -2  -4  -3  135.97    5.21
   2  -4   3  128.63    5.40
  -2  -4  -3  128.76    5.49
  -2   4  -3  134.82    5.11
   2   4   3  133.55    5.26
   2   4   3  131.17    5.61
   3  -4   3   15.96    1.18
  -3  -4  -3   16.23    1.34
  -3  -4  -3   14.01    1.12
   3   4   3   16.73    1.27
  -3   4  -3   15.09    1.27
   3   4   3   13.99    1.17
   3   4   3   15.40    1.20
  -4  -4  -3    0.85    0.71
   4  -4   3    1.48    0.66
  -4  -4  -3    0.53    0.79
   4   4   3    1.16    0.77
   4   4   3    0.51    0.77
  -4   4  -3    1.44    0.59
   4   4   3   -0.23    0.61
   4   4   3    1.29    0.68
  -4   4  -3    1.77    0.73
   5  -4   3    1.28    0.77
  -5  -4  -3    0.37    0.82
  -5  -4  -3   -0.28    0.71
  -5   4  -3    1.79    0.73
  -5   4  -3    1.00    0.68
   5   4   3    0.62    0.86
   5   4   3    0.57    0.66
  -6  -4  -3    3.30    0.78
  -6  -4  -3    0.51    0.87
   6  -4   3    0.69    0.87
   6   4   3    1.26    1.00
  -6   4  -3    0.36    0.73
   6   4   3    1.65    0.68
  -6   4  -3    1.16    0.76
  -7  -4  -3    6.44    1.11
  -7  -4  -3    5.93    0.94
   7  -4   3    5.65    1.08
  -7   4  -3    5.84    0.90
   7   4   3    6.50    0.77
   7   4   3    7.28    0.85
   7   4   3    8.31    0.90
   7   4   3    7.96    1.33
  -7   4  -3    6.81    1.02
   8  -4   3    4.64    1.19
  -8  -4  -3    5.25    0.90
  -8  -4  -3    4.36    1.14
  -8   4  -3    5.09    0.88
   8   4   3    4.66    0.80
   8   4   3    3.74    0.71
   8   4   3    4.37    1.36
  -8   4  -3    4.19    1.33
  -9  -4  -3    8.24    1.31
   9  -4   3    9.60    1.46
  -9  -4  -3    9.39    1.04
  -9   4  -3    7.64    1.51
   9   4   3    7.79    0.88
   9   4   3    8.10    0.80
  -9   4  -3    8.86    1.04
   9   4   3    9.46    1.61
  10  -4   3   -1.29    1.16
 -10  -4  -3   -1.58    0.94
  10   4   3    0.34    1.39
 -10   4  -3    0.70    1.25
 -10  -5   3    2.66    0.97
  10  -5  -3    1.37    1.36
  10   5  -3    2.91    0.90
  10   5  -3    3.35    1.64
 -10   5   3    0.90    1.13
   9  -5  -3    9.98    1.46
   9  -5  -3   10.95    0.98
  -9  -5   3    9.20    1.21
   9   5  -3    6.91    1.66
   9   5  -3   10.45    1.17
  -9   5   3    9.25    1.30
   8  -5  -3    7.09    0.88
   8  -5  -3    6.21    1.23
  -8  -5   3    6.31    1.04
   8   5  -3    5.18    1.50
   8   5  -3    5.74    1.03
   7  -5  -3   -1.07    0.66
   7  -5  -3   -0.51    0.89
  -7  -5   3   -0.86    0.76
  -7   5   3   -0.88    0.62
  -7   5   3   -1.69    0.88
   7   5  -3   -0.98    1.12
   7   5  -3    0.69    0.85
   6  -5  -3   16.64    1.43
   6  -5  -3   15.81    1.14
  -6  -5   3   16.42    1.32
  -6  -5   3   16.98    1.49
  -6   5   3   16.92    1.45
   6   5  -3   17.64    1.65
  -6   5   3   15.71    1.13
   6   5  -3   16.08    1.37
   5  -5  -3    0.19    0.66
   5  -5  -3    0.89    0.81
  -5  -5   3    1.08    0.89
  -5  -5   3    0.66    0.64
   5   5  -3   -0.17    0.80
  -5   5   3    0.40    0.58
   5   5  -3   -0.18    0.97
  -5   5   3    0.83    0.48
  -5   5   3   -0.24    0.77
   4  -5  -3    5.88    0.87
   4  -5  -3    4.19    0.74
  -4  -5   3    4.79    0.91
  -4  -5   3    5.46    0.68
   4   5  -3    4.76    0.91
   4   5  -3    5.62    1.04
  -4   5   3    7.82    0.75
  -4   5   3    4.11    0.84
  -4   5   3    5.99    0.62
   4   5  -3    4.96    0.71
  -3  -5   3   22.99    1.25
   3  -5  -3   27.70    1.44
   3  -5  -3   25.68    1.58
   3  -5  -3   25.12    1.50
   3   5  -3   29.58    1.60
   3   5  -3   28.32    1.78
   3   5  -3   20.41    1.33
  -3   5   3   24.56    1.43
  -3   5   3   27.31    1.37
  -3   5   3   21.51    1.55
  -2  -5   3   44.08    2.19
   2  -5  -3   39.23    1.99
   2  -5  -3   40.12    2.01
   2  -5  -3   40.08    2.12
  -2  -5   3   40.57    1.74
  -2   5   3   40.64    1.97
   2   5  -3   41.29    1.79
   2   5  -3   43.41    2.04
  -2   5   3   38.15    1.77
  -2   5   3   43.17    2.05
   2   5  -3   42.83    2.28
  -2   5   3   39.61    2.07
  -1  -5   3  308.19   12.39
   1  -5  -3  313.01   12.19
   1  -5  -3  301.21   12.35
   1  -5  -3  299.22   11.51
   1  -5  -3  294.25   11.39
  -1  -5   3  294.76   11.38
  -1   5   3  295.13   11.36
  -1   5   3  297.68   12.17
   1   5  -3  297.64   11.35
   1   5  -3  307.30   12.36
  -1   5   3  304.65   11.50
   1   5  -3  305.80   11.52
  -1   5   3  299.79   12.32
   0  -5  -3   16.22    0.95
   0  -5  -3   16.48    1.17
   0  -5  -3   15.76    1.15
   0  -5   3   16.02    1.04
   0   5  -3   15.01    0.92
   0   5   3   15.19    1.20
   0   5   3   16.37    0.93
   0   5  -3   14.49    1.03
   0   5  -3   15.68    0.99
  -1  -5  -3   21.36    1.33
  -1  -5  -3   24.34    1.30
  -1  -5  -3   21.51    1.40
  -1   5  -3   22.03    1.18
   1   5   3   21.05    1.45
   1   5   3   21.41    1.27
   1   5   3   21.46    1.35
  -2  -5  -3  179.87    6.83
  -2  -5  -3  169.78    7.24
  -2   5  -3  170.49    6.42
   2   5   3  166.56    6.95
   2   5   3  165.43    6.53
  -3  -5  -3   94.74    3.96
   3  -5   3   94.77    4.07
  -3  -5  -3   97.03    4.20
   3   5   3   95.77    3.95
  -3   5  -3   96.10    4.10
   3   5   3  100.06    4.25
  -4  -5  -3    9.72    0.96
   4  -5   3    8.96    0.86
  -4  -5  -3    9.79    1.04
  -4   5  -3    8.44    0.93
   4   5   3    7.67    1.01
   4   5   3    8.56    0.91
   4   5   3    8.18    0.98
  -4   5  -3   12.69    1.09
  -5  -5  -3   41.43    2.29
   5  -5   3   42.34    2.31
  -5  -5  -3   45.38    2.29
  -5   5  -3   43.01    2.20
   5   5   3   42.35    2.17
  -5   5  -3   46.68    2.29
   5   5   3   41.24    2.51
  -6  -5  -3   14.22    1.31
  -6  -5  -3   14.58    1.15
   6  -5   3   12.23    1.21
   6   5   3   13.25    1.39
  -6   5  -3   12.99    1.12
  -6   5  -3   13.74    1.15
   6   5   3   12.26    1.06
  -7  -5  -3    9.31    1.20
   7  -5   3    8.22    1.18
  -7  -5  -3    9.73    1.05
  -7   5  -3   10.78    1.16
  -7   5  -3   10.29    1.05
   7   5   3   10.52    1.45
   7   5   3   11.58    1.04
  -8  -5  -3    0.45    0.97
   8  -5   3   -0.73    1.01
  -8  -5  -3    0.61    0.77
  -8   5  -3    1.11    0.78
   8   5   3   -2.24    0.69
  -8   5  -3    0.70    0.94
   8   5   3   -0.75    1.20
   8   5   3    0.32    0.69
   8   5   3   -0.02    0.56
  -9  -5  -3   11.95    1.12
  -9  -5  -3    9.51    1.33
   9  -5   3   12.65    1.53
   9   5   3   11.91    1.03
   9   5   3   10.52    0.95
   9   5   3    9.49    1.70
  -9   5  -3   13.04    1.17
  -9   5  -3   11.79    1.63
  10  -5   3    0.91    1.19
 -10  -5  -3    0.83    1.01
 -10   5  -3    3.26    1.38
  10   5   3    2.35    1.48
 -10  -6   3    5.24    1.08
  10  -6  -3    4.76    1.49
 -10   6   3    5.96    1.31
  10   6  -3    5.82    1.04
  10   6  -3    9.20    1.78
   9  -6  -3    5.08    0.80
  -9  -6   3    4.67    1.05
   9  -6  -3    2.63    1.21
   9   6  -3    3.38    0.96
  -9   6   3    2.28    1.16
   9   6  -3    3.33    1.48
   8  -6  -3    3.16    0.78
   8  -6  -3    4.57    1.18
  -8  -6   3    3.31    0.91
   8   6  -3    2.54    0.97
  -8   6   3    6.42    0.78
   8   6  -3    2.47    1.39
   7  -6  -3    0.29    0.68
   7  -6  -3    0.88    0.98
  -7  -6   3    0.19    0.76
   7   6  -3    0.57    0.88
  -7   6   3   -1.76    0.59
   7   6  -3    0.80    1.18
  -7   6   3   -1.01    0.90
  -6  -6   3    2.88    0.97
   6  -6  -3    1.83    0.72
  -6  -6   3    3.27    0.76
   6  -6  -3    3.68    0.94
   6   6  -3    3.26    0.95
  -6   6   3    0.93    0.90
  -6   6   3    1.21    0.63
   6   6  -3    4.75    1.15
   5  -6  -3    2.54    0.71
  -5  -6   3    2.19    0.67
  -5  -6   3    3.82    0.97
   5  -6  -3    2.93    0.86
   5   6  -3    3.27    0.71
  -5   6   3    3.27    0.88
   5   6  -3    2.04    0.90
   5   6  -3    2.64    1.05
  -5   6   3    4.98    0.70
  -5   6   3    3.38    0.62
   4  -6  -3   18.98    1.50
  -4  -6   3   20.48    1.75
   4  -6  -3   15.59    1.39
  -4  -6   3   16.44    1.16
   4   6  -3   17.81    1.49
  -4   6   3   18.14    1.31
  -4   6   3   18.77    1.25
   4   6  -3   16.80    1.20
  -4   6   3   18.96    1.20
   4   6  -3   20.10    1.43
   4   6  -3   19.02    1.15
   3  -6  -3  117.06    4.85
   3  -6  -3  109.83    4.48
   3  -6  -3  109.51    4.69
  -3  -6   3  109.54    4.37
  -3   6   3  112.64    4.55
   3   6  -3  109.59    4.74
   3   6  -3  115.14    5.08
   3   6  -3  116.99    4.66
  -3   6   3  112.62    4.46
  -3   6   3  114.27    4.93
  -3   6   3  117.23    4.78
   3   6  -3  108.91    4.47
   2  -6  -3   18.97    1.37
  -2  -6   3   17.72    1.56
  -2  -6   3   16.18    1.02
   2  -6  -3   17.90    1.11
   2  -6  -3   18.21    1.37
   2  -6  -3   19.55    1.33
   2   6  -3   20.01    1.13
  -2   6   3   17.44    1.34
  -2   6   3   19.97    1.36
   2   6  -3   18.45    1.45
   2   6  -3   22.11    1.62
  -2   6   3   20.60    1.40
  -2   6   3   19.56    1.11
  -1  -6   3   23.55    1.59
   1  -6  -3   22.15    1.50
  -1  -6   3   23.50    1.17
   1  -6  -3   23.29    1.41
   1  -6  -3   23.67    1.51
   1  -6  -3   26.76    1.20
   1   6  -3   25.20    1.19
  -1   6   3   20.63    1.58
   1   6  -3   23.68    1.43
  -1   6   3   24.97    1.16
  -1   6   3   22.45    1.44
   1   6  -3   24.45    1.48
  -1   6   3   23.71    1.39
   0  -6  -3  166.05    6.24
   0  -6  -3  161.70    6.74
   0  -6  -3  154.55    6.32
   0  -6   3  167.52    6.71
   0   6   3  146.98    6.69
   0   6  -3  167.80    6.70
   0   6  -3  165.61    6.22
   0   6   3  163.01    6.22
   0   6  -3  166.81    6.32
  -1  -6  -3  268.50   10.66
  -1  -6  -3  254.99    9.96
  -1  -6  -3  260.50   10.04
   1   6   3  260.52    9.92
   1   6   3  257.35    9.99
   1   6   3  252.33   10.59
  -1   6  -3  268.67    9.93
  -2  -6  -3   60.81    2.94
  -2  -6  -3   63.97    2.72
  -2   6  -3   60.47    2.43
   2   6   3   60.81    2.83
   2   6   3   56.57    2.64
  -3  -6  -3    5.24    0.84
   3  -6   3    4.91    0.57
  -3  -6  -3    4.47    0.83
   3   6   3    3.21    0.78
  -3   6  -3    4.33    0.50
   4  -6   3   13.35    1.00
  -4  -6  -3   16.24    1.18
  -4  -6  -3   13.98    1.19
  -4   6  -3   15.39    1.26
  -4   6  -3   13.88    1.13
   4   6   3   13.96    1.27
   4   6   3   15.12    1.24
   4   6   3   13.61    1.19
  -5  -6  -3    7.50    0.94
  -5  -6  -3    6.58    0.99
   5  -6   3    6.58    0.89
  -5   6  -3    5.74    0.91
   5   6   3    7.51    0.86
  -5   6  -3    7.46    0.84
   5   6   3    7.55    1.07
   5   6   3    7.06    1.08
  -6  -6  -3    8.12    0.96
   6  -6   3    6.84    1.01
  -6  -6  -3    8.14    1.06
   6   6   3    8.44    1.25
  -6   6  -3    8.47    1.00
   6   6   3    9.43    0.93
  -6   6  -3    8.18    0.96
  -7  -6  -3    3.64    0.87
   7  -6   3    2.48    0.99
  -7  -6  -3    2.17    0.94
  -7   6  -3    3.77    0.87
  -7   6  -3    3.88    0.91
   7   6   3    2.66    1.19
   7   6   3    1.78    0.69
  -8  -6  -3    0.41    0.82
  -8  -6  -3    0.30    0.97
   8  -6   3    1.54    1.04
  -8   6  -3   -1.12    0.86
   8   6   3    0.73    0.75
   8   6   3    1.23    0.47
  -8   6  -3    0.19    0.81
   8   6   3    0.90    0.73
   8   6   3   -0.67    1.24
  -9  -6  -3    3.49    0.91
   9  -6   3    3.10    1.16
  -9  -6  -3    1.51    1.03
  -9   6  -3    1.62    1.31
   9   6   3    2.52    1.39
   9   6   3    3.00    0.75
   9   6   3    0.66    0.60
[truncated: 1,747,611 more chars]
